# Supplementary material for: 6-Hy­droxy-5-[(2-hy­droxy-4,4-dimethyl-6-oxo­cyclo­hex-1-en­yl)(4-nitro­phen­yl)meth­yl]-1,3-di­methyl­pyrimidine-2,4(1H,3H)-dione
Source: Acta Crystallogr Sect E Struct Rep Online. 2013 Oct 23;69(Pt 11):o1690–1. doi: 10.1107/S1600536813028584 (PMC3884343; doi:10.1107/S1600536813028584)
Supplement: Supplementary file 1 [file e-69-o1690-sup1.cif]

##############################################################################
#                                                                            #
# This CIF contains the data in a paper accepted for publication in          #
# Acta Crystallographica Section E. It conforms to the requirements of       #
# Notes for Authors for Acta Crystallographica Section E, and has been       #
# peer reviewed under the auspices of the IUCr Commission on Journals.       #
#                                                                            #
# Full details of the Crystallographic Information File format               #
# are given in the paper "The Crystallographic Information File (CIF):       #
# a New Standard Archive File for Crystallography" by S. R. Hall, F. H.      #
# Allen and I. D. Brown [Acta Cryst. (1991), A47, 655-685].                  #
#                                                                            #
# The current version of the core CIF dictionary is obtainable from          #
# ftp://ftp.iucr.org/pub/cif_core.dic.                                       #
#                                                                            #
# Software is freely available for graphical display of the structure(s)     #
# in this CIF. For information consult the CIF software page                 #
# http://www.iucr.org/resources/cif/software.                                #
#                                                                            #
# This file may be used for bona fide research purposes within the           #
# scientific community so long as proper attribution is given to the journal # 
# article from which it was obtained.                                        #
#                                                                            #
##############################################################################
data_global
_audit_creation_method     'SHELXL-97'
_journal_date_recd_electronic     2013-10-15
_journal_date_accepted     2013-10-17
_journal_name_full     'Acta Crystallographica, Section E'
_journal_year     2013
_journal_volume     69
_journal_issue     11
_journal_page_first     o1690
_journal_page_last     o1691
_journal_paper_category     QO
_journal_paper_doi     10.1107/S1600536813028584
_journal_coeditor_code     IS5316
_publ_contact_author_name     'Sughanya, V.'
_publ_contact_author_address
;
Department of Chemistry
Annamalai University
Annamalai Nagar 608 002
Tamil Nadu
India
;
_publ_contact_author_email     'saisukanyashri@gmail.com'
_publ_contact_author_phone        .91E-306
_Publ_section_title
;\
6-Hydroxy-5-[(2-hydroxy-4,4-dimethyl-6-oxocyclohex-1-enyl)(4-nitrophenyl)\
methyl]-1,3-dimethylpyrimidine-2,4(1<i>H</i>,3<i>H</i>)-dione
;
loop_
    _publ_author_name
    _publ_author_address
    'N. Sureshbabu'
;
 Department of Chemistry
 Annamalai University
 Annamalai Nagar 608 002
 Tamil Nadu
 India
;
    'V. Sughanya'
;
 Department of Chemistry
 Annamalai University
 Annamalai Nagar 608 002
 Tamil Nadu
 India
;
data_I
_audit_creation_method     SHELXL-97
_database_code_depnum_ccdc_archive     'CCDC 937357'
_chemical_name_systematic
;\
6-Hydroxy-5-[(2-hydroxy-4,4-dimethyl-6-oxocyclohex-1-enyl)(4-\
nitrophenyl)methyl]-1,3-dimethylpyrimidine-2,4(1<i>H</i>,3<i>H</i>)-dione
;
_chemical_name_common     ?
_chemical_formula_moiety     'C21 H23 N3 O7'
_chemical_formula_sum     'C21 H23 N3 O7'
_chemical_formula_iupac     'C21 H23 N3 O7'
_chemical_formula_weight     429.42
_chemical_melting_point     446
_symmetry_cell_setting     monoclinic
_symmetry_space_group_name_H-M     'P 21/c'
_symmetry_space_group_name_Hall     '-P 2ybc'
loop_
    _symmetry_equiv_pos_as_xyz
    'x, y, z'
    '-x, y+1/2, -z+1/2'
    '-x, -y, -z'
    'x, -y-1/2, z-1/2'
_cell_length_a     12.7470(2)
_cell_length_b     14.0577(3)
_cell_length_c     11.7639(2)
_cell_angle_alpha     90.00
_cell_angle_beta     99.7520(10)
_cell_angle_gamma     90.00
_cell_volume     2077.55(7)
_cell_formula_units_Z     4
_cell_measurement_reflns_used     6971
_cell_measurement_theta_min     2.277
_cell_measurement_theta_max     31.123
_cell_measurement_temperature     296(2)
_exptl_crystal_description     block
_exptl_crystal_colour     yellow
_exptl_crystal_size_max     0.30
_exptl_crystal_size_mid     0.20
_exptl_crystal_size_min     0.20
_exptl_crystal_density_diffrn     1.373
_exptl_crystal_density_meas     ?
_exptl_crystal_density_method     'not measured'
_exptl_crystal_F_000     904
_exptl_absorpt_coefficient_mu     0.104
_exptl_absorpt_correction_type     multi-scan
_exptl_absorpt_process_details     '(SADABS; Bruker, 2004)'
_exptl_absorpt_correction_T_min     0.9532
_exptl_absorpt_correction_T_max     0.9962
_exptl_special_details     ?
_diffrn_ambient_temperature     296(2)
_diffrn_radiation_type     MoK\a
_diffrn_radiation_wavelength     0.71073
_diffrn_radiation_source     'fine-focus sealed tube'
_diffrn_radiation_monochromator     graphite
_diffrn_measurement_device_type     'Bruker Kappa APEXII CCD'
_diffrn_measurement_method     '\w and \f scan'
_diffrn_detector_area_resol_mean     ?
_diffrn_reflns_number     19038
_diffrn_reflns_av_R_equivalents     0.0258
_diffrn_reflns_av_sigmaI/netI     0.0184
_diffrn_reflns_theta_min     2.17
_diffrn_reflns_theta_max     25.00
_diffrn_reflns_theta_full     25.00
_diffrn_measured_fraction_theta_max     1.000
_diffrn_measured_fraction_theta_full     1.000
_diffrn_reflns_limit_h_min     -15
_diffrn_reflns_limit_h_max     15
_diffrn_reflns_limit_k_min     -16
_diffrn_reflns_limit_k_max     16
_diffrn_reflns_limit_l_min     -13
_diffrn_reflns_limit_l_max     13
_diffrn_standards_number     ?
_diffrn_standards_interval_count     ?
_diffrn_standards_interval_time     ?
_diffrn_standards_decay_%     ?
_refine_special_details
;
 Refinement of F^2^ against ALL reflections.  The weighted R-factor wR and
 goodness of fit S are based on F^2^, conventional R-factors R are based
 on F, with F set to zero for negative F^2^. The threshold expression of
 F^2^ > 2sigma(F^2^) is used only for calculating R-factors(gt) etc. and is
 not relevant to the choice of reflections for refinement.  R-factors based
 on F^2^ are statistically about twice as large as those based on F, and R-
 factors based on ALL data will be even larger.
;
_reflns_number_total     3655
_reflns_number_gt     2930
_reflns_threshold_expression     I>2sigma(I)
_refine_ls_structure_factor_coef     Fsqd
_refine_ls_matrix_type     full
_refine_ls_R_factor_all     0.0497
_refine_ls_R_factor_gt     0.0377
_refine_ls_wR_factor_gt     0.0995
_refine_ls_wR_factor_ref     0.1114
_refine_ls_goodness_of_fit_ref     1.028
_refine_ls_restrained_S_all     1.028
_refine_ls_number_reflns     3655
_refine_ls_number_parameters     284
_refine_ls_number_restraints     0
_refine_ls_hydrogen_treatment     constr
_refine_ls_weighting_scheme     calc
_refine_ls_weighting_details
         'calc w=1/[\s^2^(Fo^2^)+(0.0532P)^2^+0.7319P] where P=(Fo^2^+2Fc^2^)/3'
_atom_sites_solution_hydrogens     geom
_atom_sites_solution_primary     direct
_atom_sites_solution_secondary     difmap
_refine_ls_shift/su_max     0.000
_refine_ls_shift/su_mean     0.000
_refine_diff_density_max     0.201
_refine_diff_density_min     -0.168
_refine_ls_extinction_method     none
_refine_ls_extinction_coef     ?
loop_
    _atom_type_symbol
    _atom_type_description
    _atom_type_scat_dispersion_real
    _atom_type_scat_dispersion_imag
    _atom_type_scat_source
    'C' 'C' 0.0033 0.0016
                         'International Tables Vol C Tables 4.2.6.8 and 6.1.1.4'
    'H' 'H' 0.0000 0.0000
                         'International Tables Vol C Tables 4.2.6.8 and 6.1.1.4'
    'N' 'N' 0.0061 0.0033
                         'International Tables Vol C Tables 4.2.6.8 and 6.1.1.4'
    'O' 'O' 0.0106 0.0060
                         'International Tables Vol C Tables 4.2.6.8 and 6.1.1.4'
_computing_data_collection     'APEX2 (Bruker, 2004)'
_computing_cell_refinement     'APEX2 and SAINT (Bruker, 2004)'
_computing_data_reduction     'SAINT and XPREP (Bruker, 2004)'
_computing_structure_solution     'SIR92 (Altomare <i>et al.</i>, 1993)'
_computing_structure_refinement     'SHELXL97 (Sheldrick, 2008)'
_computing_molecular_graphics
 'ORTEP-3 for Windows (Farrugia, 2012) and Mercury (Macrae <i>et al.</i>, 2008)'
_computing_publication_material     'SHELXL97 (Sheldrick, 2008)'
loop_
    _atom_site_type_symbol
    _atom_site_label
    _atom_site_fract_x
    _atom_site_fract_y
    _atom_site_fract_z
    _atom_site_U_iso_or_equiv
    _atom_site_adp_type
    _atom_site_calc_flag
    _atom_site_refinement_flags
    _atom_site_occupancy
    _atom_site_symmetry_multiplicity
    _atom_site_disorder_assembly
    _atom_site_disorder_group
    C C1 0.43994(13) 0.52617(14) 0.32945(15) 0.0463(4) Uani d . 1 1 . .
    C C3 0.31661(13) 0.58663(12) 0.44572(15) 0.0405(4) Uani d . 1 1 . .
    C C4 0.28899(12) 0.49692(12) 0.47480(14) 0.0379(4) Uani d . 1 1 . .
    C C5 0.34740(13) 0.41934(12) 0.44258(14) 0.0393(4) Uani d . 1 1 . .
    C C7 0.47199(16) 0.35565(15) 0.32496(18) 0.0574(5) Uani d . 1 1 . .
    H H7A 0.4211 0.3198 0.2725 0.086 Uiso calc R 1 1 . .
    H H7B 0.5024 0.3158 0.3883 0.086 Uiso calc R 1 1 . .
    H H7C 0.5273 0.3781 0.2855 0.086 Uiso calc R 1 1 . .
    C C8 0.41348(18) 0.69691(15) 0.3370(2) 0.0674(6) Uani d . 1 1 . .
    H H8A 0.4819 0.6971 0.3132 0.101 Uiso calc R 1 1 . .
    H H8B 0.4142 0.7405 0.4000 0.101 Uiso calc R 1 1 . .
    H H8C 0.3600 0.7161 0.2736 0.101 Uiso calc R 1 1 . .
    C C9 0.19863(12) 0.48072(12) 0.54145(14) 0.0367(4) Uani d . 1 1 . .
    H H9 0.1586 0.5406 0.5336 0.044 Uiso calc R 1 1 . .
    C C10 0.23508(12) 0.46936(12) 0.67044(14) 0.0372(4) Uani d . 1 1 . .
    C C11 0.25023(13) 0.55493(12) 0.73689(15) 0.0400(4) Uani d . 1 1 . .
    C C12 0.28119(16) 0.55040(13) 0.86545(16) 0.0503(5) Uani d . 1 1 . .
    H H12A 0.2477 0.6030 0.8990 0.060 Uiso calc R 1 1 . .
    H H12B 0.3576 0.5589 0.8853 0.060 Uiso calc R 1 1 . .
    C C13 0.25105(16) 0.45824(14) 0.91944(16) 0.0518(5) Uani d . 1 1 . .
    C C14 0.29180(17) 0.37709(14) 0.85299(16) 0.0541(5) Uani d . 1 1 . .
    H H14A 0.3685 0.3730 0.8756 0.065 Uiso calc R 1 1 . .
    H H14B 0.2617 0.3180 0.8753 0.065 Uiso calc R 1 1 . .
    C C15 0.26648(13) 0.38623(12) 0.72543(15) 0.0419(4) Uani d . 1 1 . .
    C C16 0.3044(2) 0.45346(18) 1.04585(18) 0.0775(7) Uani d . 1 1 . .
    H H16A 0.3802 0.4564 1.0507 0.116 Uiso calc R 1 1 . .
    H H16B 0.2854 0.3949 1.0791 0.116 Uiso calc R 1 1 . .
    H H16C 0.2809 0.5061 1.0871 0.116 Uiso calc R 1 1 . .
    C C17 0.13041(19) 0.45314(18) 0.9135(2) 0.0700(6) Uani d . 1 1 . .
    H H17A 0.1071 0.5066 0.9533 0.105 Uiso calc R 1 1 . .
    H H17B 0.1123 0.3953 0.9490 0.105 Uiso calc R 1 1 . .
    H H17C 0.0961 0.4543 0.8343 0.105 Uiso calc R 1 1 . .
    C C18 0.11860(12) 0.40589(12) 0.48585(14) 0.0368(4) Uani d . 1 1 . .
    C C19 0.05242(13) 0.35990(13) 0.54975(14) 0.0419(4) Uani d . 1 1 . .
    H H19 0.0575 0.3744 0.6276 0.050 Uiso calc R 1 1 . .
    C C20 -0.02105(13) 0.29298(13) 0.50096(14) 0.0410(4) Uani d . 1 1 . .
    H H20 -0.0648 0.2624 0.5452 0.049 Uiso calc R 1 1 . .
    C C21 -0.02800(12) 0.27259(12) 0.38590(14) 0.0391(4) Uani d . 1 1 . .
    C C22 0.03304(15) 0.31929(15) 0.31838(15) 0.0527(5) Uani d . 1 1 . .
    H H22 0.0258 0.3061 0.2400 0.063 Uiso calc R 1 1 . .
    C C23 0.10532(15) 0.38612(15) 0.36873(15) 0.0514(5) Uani d . 1 1 . .
    H H23 0.1462 0.4188 0.3231 0.062 Uiso calc R 1 1 . .
    N N1 -0.10298(12) 0.19886(11) 0.33551(13) 0.0476(4) Uani d . 1 1 . .
    N N2 0.41894(11) 0.43692(11) 0.36855(13) 0.0441(4) Uani d . 1 1 . .
    N N3 0.38954(11) 0.60059(11) 0.37410(13) 0.0464(4) Uani d . 1 1 . .
    O O1 0.50086(11) 0.53864(11) 0.26191(12) 0.0635(4) Uani d . 1 1 . .
    O O2 0.27934(10) 0.66554(8) 0.48297(11) 0.0500(3) Uani d . 1 1 . .
    H H2 0.2621 0.6561 0.5461 0.075 Uiso calc R 1 1 . .
    O O3 0.33804(10) 0.33569(9) 0.47517(11) 0.0483(3) Uani d . 1 1 . .
    O O4 0.24328(10) 0.63529(9) 0.69037(11) 0.0494(3) Uani d . 1 1 . .
    O O5 0.27781(11) 0.30563(9) 0.67125(11) 0.0527(3) Uani d . 1 1 . .
    H H5 0.2868 0.3171 0.6052 0.079 Uiso calc R 1 1 . .
    O O6 -0.16084(13) 0.16313(11) 0.39533(12) 0.0695(4) Uani d . 1 1 . .
    O O7 -0.10407(13) 0.17628(13) 0.23596(13) 0.0773(5) Uani d . 1 1 . .
loop_
    _atom_site_aniso_label
    _atom_site_aniso_U_11
    _atom_site_aniso_U_22
    _atom_site_aniso_U_33
    _atom_site_aniso_U_12
    _atom_site_aniso_U_13
    _atom_site_aniso_U_23
    C1 0.0342(9) 0.0604(12) 0.0431(10) -0.0059(8) 0.0029(8) 0.0007(9)
    C3 0.0339(8) 0.0411(10) 0.0448(9) 0.0020(7) 0.0013(7) 0.0043(8)
    C4 0.0329(8) 0.0388(9) 0.0410(9) -0.0012(7) 0.0038(7) 0.0008(7)
    C5 0.0344(8) 0.0411(10) 0.0408(9) -0.0026(7) 0.0022(7) -0.0040(8)
    C7 0.0478(11) 0.0640(13) 0.0630(12) 0.0038(9) 0.0168(9) -0.0149(10)
    C8 0.0674(14) 0.0561(13) 0.0821(15) -0.0027(11) 0.0222(12) 0.0254(11)
    C9 0.0333(8) 0.0342(8) 0.0422(9) 0.0034(7) 0.0047(7) 0.0004(7)
    C10 0.0318(8) 0.0374(9) 0.0418(9) 0.0005(7) 0.0044(7) -0.0016(7)
    C11 0.0331(8) 0.0383(10) 0.0477(10) 0.0015(7) 0.0044(7) -0.0010(8)
    C12 0.0535(11) 0.0468(11) 0.0480(10) -0.0034(9) 0.0015(9) -0.0074(8)
    C13 0.0624(12) 0.0499(11) 0.0417(10) -0.0017(9) 0.0050(9) -0.0013(8)
    C14 0.0667(12) 0.0450(11) 0.0481(11) 0.0050(9) 0.0024(9) 0.0051(9)
    C15 0.0404(9) 0.0384(10) 0.0460(10) 0.0021(7) 0.0044(7) -0.0012(8)
    C16 0.109(2) 0.0723(16) 0.0466(12) 0.0021(14) -0.0003(12) -0.0014(11)
    C17 0.0708(14) 0.0786(16) 0.0646(14) -0.0145(12) 0.0228(11) -0.0096(12)
    C18 0.0305(8) 0.0409(9) 0.0383(9) 0.0023(7) 0.0036(7) 0.0014(7)
    C19 0.0383(9) 0.0539(11) 0.0343(8) -0.0025(8) 0.0085(7) -0.0039(8)
    C20 0.0361(9) 0.0491(10) 0.0391(9) -0.0044(7) 0.0097(7) 0.0024(8)
    C21 0.0322(8) 0.0447(10) 0.0398(9) -0.0003(7) 0.0045(7) -0.0011(7)
    C22 0.0469(10) 0.0786(14) 0.0331(9) -0.0154(10) 0.0080(8) -0.0053(9)
    C23 0.0448(10) 0.0719(13) 0.0382(10) -0.0171(9) 0.0090(8) 0.0042(9)
    N1 0.0424(8) 0.0535(9) 0.0461(9) -0.0038(7) 0.0055(7) -0.0050(7)
    N2 0.0367(8) 0.0493(9) 0.0472(8) -0.0011(6) 0.0099(6) -0.0063(7)
    N3 0.0399(8) 0.0475(9) 0.0522(9) -0.0033(7) 0.0092(7) 0.0095(7)
    O1 0.0520(8) 0.0836(11) 0.0597(8) -0.0101(7) 0.0235(7) 0.0018(7)
    O2 0.0524(7) 0.0388(7) 0.0599(8) 0.0050(6) 0.0123(6) 0.0063(6)
    O3 0.0532(7) 0.0369(7) 0.0564(8) 0.0026(6) 0.0136(6) -0.0042(6)
    O4 0.0564(8) 0.0358(7) 0.0542(8) 0.0024(6) 0.0040(6) -0.0025(6)
    O5 0.0673(9) 0.0386(7) 0.0513(7) 0.0102(6) 0.0072(6) -0.0010(6)
    O6 0.0794(10) 0.0691(10) 0.0623(9) -0.0344(8) 0.0185(8) -0.0005(7)
    O7 0.0736(10) 0.1064(13) 0.0537(9) -0.0336(9) 0.0157(7) -0.0312(9)
_geom_special_details
;
 All esds (except the esd in the dihedral angle between two l.s. planes)
 are estimated using the full covariance matrix.  The cell esds are taken
 into account individually in the estimation of esds in distances, angles
 and torsion angles; correlations between esds in cell parameters are only
 used when they are defined by crystal symmetry.  An approximate (isotropic)
 treatment of cell esds is used for estimating esds involving l.s. planes.
;
loop_
    _geom_bond_atom_site_label_1
    _geom_bond_atom_site_label_2
    _geom_bond_site_symmetry_2
    _geom_bond_distance
    _geom_bond_publ_flag
    C1 O1 . 1.214(2) ?
    C1 N3 . 1.377(2) ?
    C1 N2 . 1.378(2) ?
    C3 O2 . 1.311(2) ?
    C3 C4 . 1.368(2) ?
    C3 N3 . 1.370(2) ?
    C4 C5 . 1.408(2) ?
    C4 C9 . 1.516(2) ?
    C5 O3 . 1.249(2) ?
    C5 N2 . 1.386(2) ?
    C7 N2 . 1.464(2) ?
    C7 H7A . 0.9600 ?
    C7 H7B . 0.9600 ?
    C7 H7C . 0.9600 ?
    C8 N3 . 1.470(2) ?
    C8 H8A . 0.9600 ?
    C8 H8B . 0.9600 ?
    C8 H8C . 0.9600 ?
    C9 C10 . 1.518(2) ?
    C9 C18 . 1.533(2) ?
    C9 H9 . 0.9800 ?
    C10 C15 . 1.363(2) ?
    C10 C11 . 1.430(2) ?
    C11 O4 . 1.252(2) ?
    C11 C12 . 1.498(2) ?
    C12 C13 . 1.520(3) ?
    C12 H12A . 0.9700 ?
    C12 H12B . 0.9700 ?
    C13 C14 . 1.523(3) ?
    C13 C16 . 1.528(3) ?
    C13 C17 . 1.529(3) ?
    C14 C15 . 1.486(2) ?
    C14 H14A . 0.9700 ?
    C14 H14B . 0.9700 ?
    C15 O5 . 1.320(2) ?
    C16 H16A . 0.9600 ?
    C16 H16B . 0.9600 ?
    C16 H16C . 0.9600 ?
    C17 H17A . 0.9600 ?
    C17 H17B . 0.9600 ?
    C17 H17C . 0.9600 ?
    C18 C19 . 1.382(2) ?
    C18 C23 . 1.387(2) ?
    C19 C20 . 1.382(2) ?
    C19 H19 . 0.9300 ?
    C20 C21 . 1.372(2) ?
    C20 H20 . 0.9300 ?
    C21 C22 . 1.370(2) ?
    C21 N1 . 1.465(2) ?
    C22 C23 . 1.378(3) ?
    C22 H22 . 0.9300 ?
    C23 H23 . 0.9300 ?
    N1 O7 . 1.2112(19) ?
    N1 O6 . 1.211(2) ?
    O2 H2 . 0.8200 ?
    O5 H5 . 0.8200 ?
loop_
    _geom_angle_atom_site_label_1
    _geom_angle_atom_site_label_2
    _geom_angle_atom_site_label_3
    _geom_angle_site_symmetry_1
    _geom_angle_site_symmetry_3
    _geom_angle
    _geom_angle_publ_flag
    O1 C1 N3 . . 122.09(18) ?
    O1 C1 N2 . . 122.13(18) ?
    N3 C1 N2 . . 115.77(15) ?
    O2 C3 C4 . . 124.97(16) ?
    O2 C3 N3 . . 113.98(15) ?
    C4 C3 N3 . . 121.04(16) ?
    C3 C4 C5 . . 118.45(15) ?
    C3 C4 C9 . . 121.19(15) ?
    C5 C4 C9 . . 120.36(15) ?
    O3 C5 N2 . . 117.92(15) ?
    O3 C5 C4 . . 124.36(16) ?
    N2 C5 C4 . . 117.72(15) ?
    N2 C7 H7A . . 109.5 ?
    N2 C7 H7B . . 109.5 ?
    H7A C7 H7B . . 109.5 ?
    N2 C7 H7C . . 109.5 ?
    H7A C7 H7C . . 109.5 ?
    H7B C7 H7C . . 109.5 ?
    N3 C8 H8A . . 109.5 ?
    N3 C8 H8B . . 109.5 ?
    H8A C8 H8B . . 109.5 ?
    N3 C8 H8C . . 109.5 ?
    H8A C8 H8C . . 109.5 ?
    H8B C8 H8C . . 109.5 ?
    C4 C9 C10 . . 113.70(13) ?
    C4 C9 C18 . . 113.04(13) ?
    C10 C9 C18 . . 115.04(13) ?
    C4 C9 H9 . . 104.5 ?
    C10 C9 H9 . . 104.5 ?
    C18 C9 H9 . . 104.5 ?
    C15 C10 C11 . . 117.41(15) ?
    C15 C10 C9 . . 125.47(15) ?
    C11 C10 C9 . . 116.62(14) ?
    O4 C11 C10 . . 121.82(16) ?
    O4 C11 C12 . . 117.81(15) ?
    C10 C11 C12 . . 120.28(15) ?
    C11 C12 C13 . . 114.57(15) ?
    C11 C12 H12A . . 108.6 ?
    C13 C12 H12A . . 108.6 ?
    C11 C12 H12B . . 108.6 ?
    C13 C12 H12B . . 108.6 ?
    H12A C12 H12B . . 107.6 ?
    C12 C13 C14 . . 106.95(16) ?
    C12 C13 C16 . . 109.98(17) ?
    C14 C13 C16 . . 109.41(17) ?
    C12 C13 C17 . . 110.12(17) ?
    C14 C13 C17 . . 111.65(17) ?
    C16 C13 C17 . . 108.70(18) ?
    C15 C14 C13 . . 114.76(15) ?
    C15 C14 H14A . . 108.6 ?
    C13 C14 H14A . . 108.6 ?
    C15 C14 H14B . . 108.6 ?
    C13 C14 H14B . . 108.6 ?
    H14A C14 H14B . . 107.6 ?
    O5 C15 C10 . . 123.67(16) ?
    O5 C15 C14 . . 112.99(15) ?
    C10 C15 C14 . . 123.34(16) ?
    C13 C16 H16A . . 109.5 ?
    C13 C16 H16B . . 109.5 ?
    H16A C16 H16B . . 109.5 ?
    C13 C16 H16C . . 109.5 ?
    H16A C16 H16C . . 109.5 ?
    H16B C16 H16C . . 109.5 ?
    C13 C17 H17A . . 109.5 ?
    C13 C17 H17B . . 109.5 ?
    H17A C17 H17B . . 109.5 ?
    C13 C17 H17C . . 109.5 ?
    H17A C17 H17C . . 109.5 ?
    H17B C17 H17C . . 109.5 ?
    C19 C18 C23 . . 117.61(15) ?
    C19 C18 C9 . . 120.83(14) ?
    C23 C18 C9 . . 121.44(15) ?
    C18 C19 C20 . . 121.72(15) ?
    C18 C19 H19 . . 119.1 ?
    C20 C19 H19 . . 119.1 ?
    C21 C20 C19 . . 118.56(15) ?
    C21 C20 H20 . . 120.7 ?
    C19 C20 H20 . . 120.7 ?
    C22 C21 C20 . . 121.60(16) ?
    C22 C21 N1 . . 120.00(15) ?
    C20 C21 N1 . . 118.40(15) ?
    C21 C22 C23 . . 118.80(16) ?
    C21 C22 H22 . . 120.6 ?
    C23 C22 H22 . . 120.6 ?
    C22 C23 C18 . . 121.59(16) ?
    C22 C23 H23 . . 119.2 ?
    C18 C23 H23 . . 119.2 ?
    O7 N1 O6 . . 123.01(16) ?
    O7 N1 C21 . . 118.45(15) ?
    O6 N1 C21 . . 118.55(15) ?
    C1 N2 C5 . . 123.91(15) ?
    C1 N2 C7 . . 117.79(15) ?
    C5 N2 C7 . . 118.24(15) ?
    C3 N3 C1 . . 122.31(15) ?
    C3 N3 C8 . . 120.72(16) ?
    C1 N3 C8 . . 116.91(16) ?
    C3 O2 H2 . . 109.5 ?
    C15 O5 H5 . . 109.5 ?
loop_
    _geom_torsion_atom_site_label_1
    _geom_torsion_atom_site_label_2
    _geom_torsion_atom_site_label_3
    _geom_torsion_atom_site_label_4
    _geom_torsion_site_symmetry_1
    _geom_torsion_site_symmetry_2
    _geom_torsion_site_symmetry_3
    _geom_torsion_site_symmetry_4
    _geom_torsion
    _geom_torsion_publ_flag
    O2 C3 C4 C5 . . . . -170.34(15) ?
    N3 C3 C4 C5 . . . . 8.5(2) ?
    O2 C3 C4 C9 . . . . 8.9(3) ?
    N3 C3 C4 C9 . . . . -172.22(15) ?
    C3 C4 C5 O3 . . . . 171.47(16) ?
    C9 C4 C5 O3 . . . . -7.8(2) ?
    C3 C4 C5 N2 . . . . -9.4(2) ?
    C9 C4 C5 N2 . . . . 171.30(14) ?
    C3 C4 C9 C10 . . . . -96.64(18) ?
    C5 C4 C9 C10 . . . . 82.59(19) ?
    C3 C4 C9 C18 . . . . 129.82(16) ?
    C5 C4 C9 C18 . . . . -51.0(2) ?
    C4 C9 C10 C15 . . . . -86.4(2) ?
    C18 C9 C10 C15 . . . . 46.2(2) ?
    C4 C9 C10 C11 . . . . 85.25(17) ?
    C18 C9 C10 C11 . . . . -142.16(15) ?
    C15 C10 C11 O4 . . . . 166.07(16) ?
    C9 C10 C11 O4 . . . . -6.3(2) ?
    C15 C10 C11 C12 . . . . -10.5(2) ?
    C9 C10 C11 C12 . . . . 177.14(14) ?
    O4 C11 C12 C13 . . . . 159.47(16) ?
    C10 C11 C12 C13 . . . . -23.8(2) ?
    C11 C12 C13 C14 . . . . 50.5(2) ?
    C11 C12 C13 C16 . . . . 169.25(18) ?
    C11 C12 C13 C17 . . . . -71.0(2) ?
    C12 C13 C14 C15 . . . . -47.2(2) ?
    C16 C13 C14 C15 . . . . -166.26(18) ?
    C17 C13 C14 C15 . . . . 73.4(2) ?
    C11 C10 C15 O5 . . . . -165.52(16) ?
    C9 C10 C15 O5 . . . . 6.1(3) ?
    C11 C10 C15 C14 . . . . 14.3(3) ?
    C9 C10 C15 C14 . . . . -174.07(16) ?
    C13 C14 C15 O5 . . . . -163.61(17) ?
    C13 C14 C15 C10 . . . . 16.5(3) ?
    C4 C9 C18 C19 . . . . 159.10(15) ?
    C10 C9 C18 C19 . . . . 26.2(2) ?
    C4 C9 C18 C23 . . . . -24.9(2) ?
    C10 C9 C18 C23 . . . . -157.83(16) ?
    C23 C18 C19 C20 . . . . 3.2(3) ?
    C9 C18 C19 C20 . . . . 179.29(15) ?
    C18 C19 C20 C21 . . . . -0.3(3) ?
    C19 C20 C21 C22 . . . . -2.4(3) ?
    C19 C20 C21 N1 . . . . 177.59(15) ?
    C20 C21 C22 C23 . . . . 2.1(3) ?
    N1 C21 C22 C23 . . . . -177.94(17) ?
    C21 C22 C23 C18 . . . . 1.0(3) ?
    C19 C18 C23 C22 . . . . -3.5(3) ?
    C9 C18 C23 C22 . . . . -179.63(18) ?
    C22 C21 N1 O7 . . . . 4.9(3) ?
    C20 C21 N1 O7 . . . . -175.09(18) ?
    C22 C21 N1 O6 . . . . -175.25(18) ?
    C20 C21 N1 O6 . . . . 4.7(2) ?
    O1 C1 N2 C5 . . . . -177.80(16) ?
    N3 C1 N2 C5 . . . . 3.8(2) ?
    O1 C1 N2 C7 . . . . -0.6(3) ?
    N3 C1 N2 C7 . . . . -179.05(15) ?
    O3 C5 N2 C1 . . . . -177.50(15) ?
    C4 C5 N2 C1 . . . . 3.4(2) ?
    O3 C5 N2 C7 . . . . 5.4(2) ?
    C4 C5 N2 C7 . . . . -173.79(15) ?
    O2 C3 N3 C1 . . . . 177.86(15) ?
    C4 C3 N3 C1 . . . . -1.1(2) ?
    O2 C3 N3 C8 . . . . -5.1(2) ?
    C4 C3 N3 C8 . . . . 175.86(17) ?
    O1 C1 N3 C3 . . . . 176.59(16) ?
    N2 C1 N3 C3 . . . . -5.0(2) ?
    O1 C1 N3 C8 . . . . -0.5(3) ?
    N2 C1 N3 C8 . . . . 177.89(16) ?
loop_
    _geom_hbond_atom_site_label_D
    _geom_hbond_atom_site_label_H
    _geom_hbond_atom_site_label_A
    _geom_hbond_site_symmetry_A
    _geom_hbond_distance_DH
    _geom_hbond_distance_HA
    _geom_hbond_distance_DA
    _geom_hbond_angle_DHA
    C14 H14B O3 4_566 0.97 2.57 3.328(2) 135
    C20 H20 O7 4_566 0.93 2.53 3.153(2) 125
    O2 H2 O4 . 0.82 1.78 2.5932(18) 172
    O5 H5 O3 . 0.82 1.78 2.5863(18) 167
_iucr_refine_instructions_details
;
TITL PNBDR in P2(1)/c
CELL  0.71073  12.7470  14.0577  11.7639   90.000   99.752   90.000
ZERR     4.00   0.0002   0.0003   0.0002    0.000    0.001    0.000
LATT   1
SYMM  - X, 1/2 + Y, 1/2 - Z
SFAC  C    H    N    O
UNIT  84   92   12   28
MERG   2
OMIT    -3.00  50.00
EQIV $1 x, -y+3/2, z-1/2
HTAB C8 O4_$1
EQIV $2 x, -y+1/2, z+1/2
HTAB C14 O3_$2
HTAB C20 O7_$2
HTAB O2 O4
HTAB O5 O3
FMAP   2
PLAN   25
SIZE     0.20   0.20   0.30
ACTA
HTAB    2.00000
BOND   $H
CONF
L.S.   8
WGHT    0.053200    0.731900
FVAR       0.52197
C1    1    0.439938    0.526168    0.329455    11.00000    0.03423    0.06043 =
         0.04308    0.00069    0.00288   -0.00592
C3    1    0.316614    0.586635    0.445724    11.00000    0.03388    0.04107 =
         0.04476    0.00433    0.00130    0.00198
C4    1    0.288993    0.496921    0.474802    11.00000    0.03293    0.03878 =
         0.04102    0.00079    0.00385   -0.00116
C5    1    0.347399    0.419336    0.442583    11.00000    0.03440    0.04109 =
         0.04084   -0.00398    0.00222   -0.00261
C7    1    0.471988    0.355646    0.324957    11.00000    0.04784    0.06401 =
         0.06296   -0.01489    0.01682    0.00375
AFIX 137
H7A   2    0.421058    0.319760    0.272453    11.00000   -1.50000
H7B   2    0.502435    0.315811    0.388305    11.00000   -1.50000
H7C   2    0.527258    0.378069    0.285526    11.00000   -1.50000
AFIX   0
C8    1    0.413484    0.696913    0.337012    11.00000    0.06739    0.05609 =
         0.08214    0.02538    0.02220   -0.00268
AFIX 137
H8A   2    0.481903    0.697087    0.313226    11.00000   -1.50000
H8B   2    0.414175    0.740454    0.400000    11.00000   -1.50000
H8C   2    0.360006    0.716082    0.273594    11.00000   -1.50000
AFIX   0
C9    1    0.198631    0.480719    0.541453    11.00000    0.03331    0.03415 =
         0.04218    0.00036    0.00474    0.00336
AFIX  13
H9    2    0.158630    0.540567    0.533592    11.00000   -1.20000
AFIX   0
C10   1    0.235082    0.469358    0.670436    11.00000    0.03178    0.03740 =
         0.04181   -0.00160    0.00445    0.00052
C11   1    0.250228    0.554930    0.736885    11.00000    0.03309    0.03827 =
         0.04774   -0.00096    0.00444    0.00146
C12   1    0.281185    0.550401    0.865454    11.00000    0.05351    0.04679 =
         0.04798   -0.00738    0.00149   -0.00341
AFIX  23
H12A  2    0.247674    0.602953    0.898984    11.00000   -1.20000
H12B  2    0.357616    0.558912    0.885260    11.00000   -1.20000
AFIX   0
C13   1    0.251052    0.458245    0.919436    11.00000    0.06237    0.04991 =
         0.04173   -0.00130    0.00499   -0.00168
C14   1    0.291798    0.377094    0.852992    11.00000    0.06675    0.04495 =
         0.04809    0.00506    0.00243    0.00503
AFIX  23
H14A  2    0.368458    0.373032    0.875617    11.00000   -1.20000
H14B  2    0.261704    0.317956    0.875255    11.00000   -1.20000
AFIX   0
C15   1    0.266478    0.386231    0.725428    11.00000    0.04039    0.03839 =
         0.04602   -0.00118    0.00442    0.00205
C16   1    0.304363    0.453460    1.045850    11.00000    0.10876    0.07228 =
         0.04663   -0.00139   -0.00033    0.00208
AFIX 137
H16A  2    0.380233    0.456398    1.050695    11.00000   -1.50000
H16B  2    0.285405    0.394888    1.079121    11.00000   -1.50000
H16C  2    0.280940    0.506088    1.087143    11.00000   -1.50000
AFIX   0
C17   1    0.130410    0.453136    0.913455    11.00000    0.07084    0.07863 =
         0.06456   -0.00959    0.02284   -0.01447
AFIX 137
H17A  2    0.107061    0.506636    0.953335    11.00000   -1.50000
H17B  2    0.112343    0.395306    0.949019    11.00000   -1.50000
H17C  2    0.096087    0.454260    0.834257    11.00000   -1.50000
AFIX   0
C18   1    0.118601    0.405887    0.485853    11.00000    0.03050    0.04090 =
         0.03830    0.00143    0.00359    0.00230
C19   1    0.052422    0.359904    0.549751    11.00000    0.03830    0.05387 =
         0.03434   -0.00394    0.00852   -0.00250
AFIX  43
H19   2    0.057462    0.374373    0.627629    11.00000   -1.20000
AFIX   0
C20   1   -0.021053    0.292981    0.500959    11.00000    0.03608    0.04915 =
         0.03910    0.00241    0.00974   -0.00444
AFIX  43
H20   2   -0.064841    0.262431    0.545174    11.00000   -1.20000
AFIX   0
C21   1   -0.028001    0.272587    0.385898    11.00000    0.03225    0.04474 =
         0.03981   -0.00108    0.00452   -0.00027
C22   1    0.033037    0.319289    0.318375    11.00000    0.04687    0.07858 =
         0.03313   -0.00528    0.00800   -0.01536
AFIX  43
H22   2    0.025806    0.306114    0.239962    11.00000   -1.20000
AFIX   0
C23   1    0.105322    0.386121    0.368735    11.00000    0.04478    0.07186 =
         0.03823    0.00417    0.00897   -0.01708
AFIX  43
H23   2    0.146206    0.418778    0.323130    11.00000   -1.20000
AFIX   0
N1    3   -0.102983    0.198859    0.335510    11.00000    0.04241    0.05346 =
         0.04613   -0.00501    0.00554   -0.00383
N2    3    0.418938    0.436921    0.368548    11.00000    0.03672    0.04925 =
         0.04716   -0.00632    0.00986   -0.00111
N3    3    0.389539    0.600587    0.374104    11.00000    0.03993    0.04752 =
         0.05217    0.00951    0.00920   -0.00325
O1    4    0.500860    0.538639    0.261909    11.00000    0.05205    0.08363 =
         0.05966    0.00183    0.02351   -0.01012
O2    4    0.279343    0.665541    0.482972    11.00000    0.05243    0.03877 =
         0.05987    0.00627    0.01232    0.00498
AFIX  83
H2    2    0.262059    0.656076    0.546057    11.00000   -1.50000
AFIX   0
O3    4    0.338036    0.335687    0.475167    11.00000    0.05321    0.03691 =
         0.05643   -0.00418    0.01361    0.00260
O4    4    0.243285    0.635290    0.690373    11.00000    0.05640    0.03577 =
         0.05424   -0.00253    0.00398    0.00244
O5    4    0.277807    0.305632    0.671251    11.00000    0.06733    0.03855 =
         0.05135   -0.00104    0.00717    0.01018
AFIX  83
H5    2    0.286803    0.317069    0.605229    11.00000   -1.50000
AFIX   0
O6    4   -0.160840    0.163132    0.395335    11.00000    0.07937    0.06910 =
         0.06228   -0.00046    0.01849   -0.03435
O7    4   -0.104070    0.176282    0.235955    11.00000    0.07364    0.10636 =
         0.05366   -0.03121    0.01566   -0.03365
HKLF 4
REM  PNBDR in P2(1)/c
REM R1 =  0.0377 for   2930 Fo > 4sig(Fo)  and  0.0497 for all   3655 data
REM    284 parameters refined using      0 restraints
END
;
