# Supplementary material for: 6-Hy­droxy-5-[(2-hy­droxy-4,4-dimethyl-6-oxo­cyclo­hex-1-en­yl)(4-nitro­phen­yl)meth­yl]-1,3-di­methyl­pyrimidine-2,4(1H,3H)-dione
Source: Acta Crystallogr Sect E Struct Rep Online. 2013 Oct 23;69(Pt 11):o1690–1. doi: 10.1107/S1600536813028584 (PMC3884343; doi:10.1107/S1600536813028584)
Supplement: Supplementary file 2 [file e-69-o1690-Isup2.hkl]

# 
# h,k,l, Fc-squared, Fo-squared, sigma(Fo-squared) and status flag 
# 
data_I
_shelx_title ' PNBDR in P2(1)/c' 
_shelx_refln_list_code          4 
_shelx_F_calc_maximum      189.31 
_exptl_crystal_F_000       904.00 
_reflns_d_resolution_high  0.8409 
 
loop_ 
 _symmetry_equiv_pos_as_xyz 
 'x, y, z' 
 '-x, y+1/2, -z+1/2' 
 '-x, -y, -z' 
 'x, -y-1/2, z-1/2' 
 
_cell_length_a    12.7470 
_cell_length_b    14.0577 
_cell_length_c    11.7639 
_cell_angle_alpha  90.000 
_cell_angle_beta   99.752 
_cell_angle_gamma  90.000 
 
_shelx_F_squared_multiplier     1.000 
 
loop_ 
 _refln_index_h 
 _refln_index_k 
 _refln_index_l 
 _refln_F_squared_calc 
 _refln_F_squared_meas 
 _refln_F_squared_sigma 
 _refln_observed_status 
   2   0   0    13070.16    12935.34    267.28 o 
   3   0   0     4498.51     4634.56    116.08 o 
   4   0   0     4642.22     4650.16     76.59 o 
   5   0   0    10383.29    10297.75    132.59 o 
   6   0   0     2747.24     2823.65     37.08 o 
   7   0   0     2407.42     2442.57     32.37 o 
   8   0   0     1438.52     1359.87     18.96 o 
   9   0   0       45.08       42.56      2.00 o 
  10   0   0       35.85       40.93      2.14 o 
  11   0   0        7.88        6.65      1.92 o 
  12   0   0        0.02        0.01      1.82 o 
  13   0   0      608.01      646.53     12.00 o 
  14   0   0       78.51       99.35      4.35 o 
   1   1   0       20.51        3.99      0.99 o 
   2   1   0     1875.43     1966.93     13.02 o 
   3   1   0      753.48      709.46      6.13 o 
   4   1   0     1528.86     1542.49     14.59 o 
   5   1   0       21.62       28.06      1.51 o 
   6   1   0      102.90      114.60      2.31 o 
   7   1   0      662.37      671.73      7.11 o 
   8   1   0      203.76      223.93      3.14 o 
   9   1   0       20.33       20.76      1.04 o 
  10   1   0       21.83       22.94      1.24 o 
  11   1   0       55.77       49.36      2.15 o 
  12   1   0        5.18        6.03      1.36 o 
  13   1   0      151.72      165.25      5.15 o 
  14   1   0      244.33      249.15      5.56 o 
   0   2   0     4943.56     5106.17     55.91 o 
   1   2   0    11975.82    11918.99    105.97 o 
   2   2   0    10431.67     9851.93     72.09 o 
   3   2   0     2904.61     2939.53     23.29 o 
   4   2   0      425.05      449.51      3.91 o 
   5   2   0      231.45      260.00      3.21 o 
   6   2   0      172.23      226.56      2.88 o 
   7   2   0       53.65       47.25      2.05 o 
   8   2   0        8.00       10.22      0.94 o 
   9   2   0        4.65        4.63      0.96 o 
  10   2   0        2.60        4.26      1.05 o 
  11   2   0       74.73       64.25      2.41 o 
  12   2   0       13.43       10.12      2.24 o 
  13   2   0        5.08        2.95      1.74 o 
  14   2   0       83.70       92.58      3.69 o 
   1   3   0     4324.57     4187.39     38.96 o 
   2   3   0     3715.61     3834.40     32.02 o 
   3   3   0     6904.79     6713.85     49.05 o 
   4   3   0      348.21      341.05      3.77 o 
   5   3   0       16.19       12.75      0.92 o 
   6   3   0       93.15       91.38      1.59 o 
   7   3   0        1.38        1.64      0.70 o 
   8   3   0       43.62       49.00      2.20 o 
   9   3   0       21.35       26.98      1.55 o 
  10   3   0      387.38      367.84      5.24 o 
  11   3   0      109.07      112.77      3.60 o 
  12   3   0      280.40      275.55      5.27 o 
  13   3   0        6.12        8.53      1.73 o 
  14   3   0       67.44       65.82      3.48 o 
   0   4   0     4284.87     4212.81     66.01 o 
   1   4   0        0.73        0.48      0.74 o 
   2   4   0      998.37      893.80     11.08 o 
   3   4   0      571.84      501.26      6.13 o 
   4   4   0     1423.15     1547.07     13.79 o 
   5   4   0     1166.34     1100.94      9.62 o 
   6   4   0      110.80      112.27      2.02 o 
   7   4   0       21.66       20.43      1.19 o 
   8   4   0      126.96      117.85      2.23 o 
   9   4   0       25.19       22.31      1.31 o 
  10   4   0      105.27       99.80      3.08 o 
  11   4   0        1.22       -0.14      1.40 o 
  12   4   0        5.47        5.36      1.79 o 
  13   4   0        2.43       -0.36      2.75 o 
  14   4   0       70.16       70.80      5.29 o 
   1   5   0     1771.74     1920.10     20.43 o 
   2   5   0     1594.41     1551.67     18.53 o 
   3   5   0      751.11      714.93      8.50 o 
   4   5   0     2122.19     2230.68     21.20 o 
   5   5   0      294.55      244.83      3.65 o 
   6   5   0       60.88       41.47      2.03 o 
   7   5   0     1605.15     1645.56     25.48 o 
   8   5   0        5.01        3.99      1.05 o 
   9   5   0       75.92       86.55      3.75 o 
  10   5   0        6.42        4.17      1.59 o 
  11   5   0       51.69       42.82      2.56 o 
  12   5   0       21.31       15.16      2.10 o 
  13   5   0        0.10        2.69      2.20 o 
  14   5   0        0.53        1.98      2.28 o 
   0   6   0     4182.67     4107.99     65.45 o 
   1   6   0      210.53      204.42      3.52 o 
   2   6   0      648.96      725.50     11.52 o 
   3   6   0      277.34      272.17      4.45 o 
   4   6   0     1303.57     1389.83     14.09 o 
   5   6   0      431.60      418.72      5.47 o 
   6   6   0        6.83       -0.65      1.11 o 
   7   6   0        8.85       15.24      1.11 o 
   8   6   0      146.22      146.06      3.37 o 
   9   6   0       76.31       68.01      2.71 o 
  10   6   0        2.67        0.70      1.92 o 
  11   6   0      103.07      108.28      3.93 o 
  12   6   0       27.46       20.97      2.39 o 
  13   6   0        0.11        1.30      2.35 o 
   1   7   0        2.22        5.73      1.42 o 
   2   7   0     1561.18     1538.56     19.20 o 
   3   7   0      487.42      543.07      8.88 o 
   4   7   0        2.61        1.01      1.03 o 
   5   7   0        4.26        2.06      1.04 o 
   6   7   0     1722.90     1717.14     16.12 o 
   7   7   0      293.89      284.50      4.60 o 
   8   7   0        6.35       12.20      1.87 o 
   9   7   0       43.09       34.32      2.57 o 
  10   7   0      151.24      147.62      4.60 o 
  11   7   0        0.30       -2.63      1.78 o 
  12   7   0      301.26      295.10      7.94 o 
  13   7   0       13.14       10.20      2.73 o 
   0   8   0     2123.83     1979.42     28.64 o 
   1   8   0       64.58       64.42      3.39 o 
   2   8   0        0.46        0.31      1.28 o 
   3   8   0      113.58      116.86      3.61 o 
   4   8   0      205.96      232.85      4.47 o 
   5   8   0       58.00       51.78      2.05 o 
   6   8   0        2.73       -0.18      1.14 o 
   7   8   0      199.84      193.44      3.57 o 
   8   8   0        7.96        3.04      1.70 o 
   9   8   0       13.24        8.91      1.65 o 
  10   8   0        1.20       -2.72      1.81 o 
  11   8   0        5.68        2.88      2.50 o 
  12   8   0      138.68      147.88      6.02 o 
  13   8   0       61.00       65.58      4.46 o 
   1   9   0       84.40       70.92      2.38 o 
   2   9   0       45.43       51.19      2.10 o 
   3   9   0      127.59      122.24      3.95 o 
   4   9   0        1.94        1.34      1.21 o 
   5   9   0        2.65        2.84      1.25 o 
   6   9   0       51.22       45.58      2.14 o 
   7   9   0       18.79       16.06      1.75 o 
   8   9   0       59.36       51.42      3.03 o 
   9   9   0       87.98       77.78      5.53 o 
  10   9   0        0.22        0.23      2.01 o 
  11   9   0      161.72      157.88      6.84 o 
  12   9   0       76.06       90.11      5.24 o 
   0  10   0       27.46       29.45      4.74 o 
   1  10   0      122.67      115.80      3.15 o 
   2  10   0       76.29       73.55      2.61 o 
   3  10   0      163.10      173.23      4.93 o 
   4  10   0      481.20      492.84      8.89 o 
   5  10   0        0.10       -2.07      1.38 o 
   6  10   0        5.34        3.40      2.04 o 
   7  10   0       49.37       46.77      3.48 o 
   8  10   0        4.32        4.34      2.48 o 
   9  10   0       17.94       11.14      2.45 o 
  10  10   0      384.03      358.36      8.14 o 
  11  10   0       40.63       35.46      3.89 o 
   1  11   0      587.70      584.96      8.24 o 
   2  11   0      420.34      413.72      6.43 o 
   3  11   0     1959.88     1985.68     23.43 o 
   4  11   0       84.49       78.80      3.78 o 
   5  11   0      167.17      181.10      5.52 o 
   6  11   0      188.06      187.09      4.93 o 
   7  11   0      103.63      102.45      3.92 o 
   8  11   0       60.01       62.29      4.32 o 
   9  11   0        0.00        1.95      2.34 o 
  10  11   0      195.00      192.28     11.52 o 
  11  11   0       10.83       11.65      3.32 o 
   0  12   0      153.46      132.48      5.58 o 
   1  12   0       28.08       25.97      2.30 o 
   2  12   0        1.64        2.97      1.83 o 
   3  12   0      107.12      119.38      4.34 o 
   4  12   0      615.93      605.41      9.98 o 
   5  12   0        4.50        1.54      2.19 o 
   6  12   0      422.86      421.25      7.92 o 
   7  12   0        7.39        8.97      3.84 o 
   8  12   0      196.19      198.80      7.31 o 
   9  12   0        5.25        6.60      2.67 o 
  10  12   0        3.18        1.76      2.58 o 
   1  13   0       58.87       53.36      2.78 o 
   2  13   0       94.11       98.87      4.13 o 
   3  13   0      147.16      141.12      4.99 o 
   4  13   0        7.50        7.25      2.41 o 
   5  13   0        6.33        4.96      2.20 o 
   6  13   0       64.50       65.72      3.57 o 
   7  13   0       25.72       27.89      3.40 o 
   8  13   0       82.92       86.95      4.68 o 
   9  13   0       90.80       83.27      4.72 o 
   0  14   0       51.04       59.88      5.03 o 
   1  14   0        3.01        2.54      2.08 o 
   2  14   0       62.29       63.88      3.64 o 
   3  14   0       20.17       13.44      2.61 o 
   4  14   0        2.43        2.01      2.34 o 
   5  14   0       16.50       18.60      2.32 o 
   6  14   0       14.69       10.98      2.89 o 
   7  14   0        0.00       -2.57      2.25 o 
   8  14   0       14.00        7.95      2.71 o 
   1  15   0        2.60       -0.35      2.56 o 
   2  15   0        2.61        3.73      2.54 o 
   3  15   0        1.18        2.77      2.40 o 
   4  15   0       44.37       45.37      3.23 o 
   5  15   0       14.03       14.26      2.50 o 
   6  15   0       44.30       47.38      3.65 o 
   0  16   0        7.91        1.76      4.30 o 
   1  16   0        1.55       -2.24      3.18 o 
   2  16   0       19.58       27.08      3.73 o 
   3  16   0        4.00        6.94      2.71 o 
   4  16   0       27.05       27.95      3.31 o 
 -15   1   1        4.39       -0.13      2.72 o 
 -14   1   1        6.19        5.66      1.77 o 
 -13   1   1      107.58      114.55      6.07 o 
 -12   1   1       65.48       66.48      2.93 o 
 -11   1   1      165.03      169.21      3.41 o 
 -10   1   1        7.79       15.58      1.38 o 
  -9   1   1     1184.07     1204.41     13.84 o 
  -8   1   1       50.57       51.28      1.84 o 
  -7   1   1     1246.66     1223.81     13.98 o 
  -6   1   1        7.70       11.48      1.50 o 
  -5   1   1     3737.69     3794.25     43.48 o 
  -4   1   1      790.34      875.04      9.73 o 
  -3   1   1    15944.05    15652.52    135.06 o 
  -2   1   1     2252.62     2024.20     13.61 o 
  -1   1   1      448.08      418.45      9.71 o 
   0   1   1    19430.27    12774.72    351.07 o 
   1   1   1     7726.18     7522.79     52.23 o 
   2   1   1      163.20      181.34      1.73 o 
   3   1   1    32689.37    31349.16    282.21 o 
   4   1   1      838.31      877.26      8.03 o 
   5   1   1      964.43      990.94      9.09 o 
   6   1   1      106.44      119.86      2.66 o 
   7   1   1      193.82      222.76      4.47 o 
   8   1   1      283.01      306.76      5.48 o 
   9   1   1      168.33      160.98      2.77 o 
  10   1   1      189.01      187.77      3.13 o 
  11   1   1       22.58       21.74      1.72 o 
  12   1   1        0.13       -0.39      1.37 o 
  13   1   1       84.13       81.66      3.09 o 
  14   1   1        0.82        3.79      2.17 o 
 -14   2   1      258.58      251.45      4.88 o 
 -13   2   1        7.38        5.04      1.51 o 
 -12   2   1      105.13      105.77      2.96 o 
 -11   2   1      190.33      178.19      3.15 o 
 -10   2   1      132.84      165.36      2.92 o 
  -9   2   1      676.65      686.59      6.51 o 
  -8   2   1      666.30      649.71      6.61 o 
  -7   2   1        4.44        3.78      0.72 o 
  -6   2   1      201.50      199.35      2.54 o 
  -5   2   1        1.87        2.64      0.51 o 
  -4   2   1     1181.71     1345.90     11.78 o 
  -3   2   1     4948.19     4881.49     36.33 o 
  -2   2   1     6405.70     6060.30     46.77 o 
  -1   2   1        4.48       16.34      0.72 o 
   0   2   1     2772.01     2774.12     19.85 o 
   1   2   1       94.86       88.64      1.13 o 
   2   2   1     1006.52     1097.61      8.57 o 
   3   2   1     3239.25     3101.84     21.98 o 
   4   2   1     1205.58     1177.33     10.64 o 
   5   2   1     3357.47     3317.97     26.36 o 
   6   2   1        1.76        0.90      0.72 o 
   7   2   1      580.89      568.76      6.40 o 
   8   2   1      690.11      701.24      8.11 o 
   9   2   1      141.92      150.68      2.72 o 
  10   2   1      375.14      383.19      6.13 o 
  11   2   1       17.92       19.87      1.75 o 
  12   2   1       26.73       31.16      2.08 o 
  13   2   1        1.23       -0.12      1.76 o 
  14   2   1       57.08       54.60      4.23 o 
 -14   3   1       44.83       41.47      3.19 o 
 -13   3   1      375.97      399.06      7.10 o 
 -12   3   1        2.21       -2.14      1.43 o 
 -11   3   1      219.81      240.31      4.61 o 
 -10   3   1      261.93      252.18      3.63 o 
  -9   3   1       72.12       66.88      1.94 o 
  -8   3   1     1433.00     1456.14     13.52 o 
  -7   3   1      192.39      199.45      2.97 o 
  -6   3   1       82.15       93.89      1.88 o 
  -5   3   1       77.48       84.06      1.64 o 
  -4   3   1     1549.29     1595.35     13.31 o 
  -3   3   1      199.35      194.62      2.56 o 
  -2   3   1     3559.42     3272.77     21.61 o 
  -1   3   1      681.18      657.20      6.86 o 
   0   3   1    10994.26    10695.43     90.59 o 
   1   3   1     1187.13     1089.58      9.35 o 
   2   3   1     5897.64     5711.23     47.36 o 
   3   3   1    22991.29    22328.24    175.24 o 
   4   3   1      250.53      188.80      2.11 o 
   5   3   1     3100.09     2903.08     25.09 o 
   6   3   1       15.28       19.91      0.78 o 
   7   3   1       36.29       38.66      1.41 o 
   8   3   1       13.42       12.92      1.20 o 
   9   3   1        2.45        3.16      0.93 o 
  10   3   1       32.82       33.22      1.97 o 
  11   3   1       36.53       41.65      2.34 o 
  12   3   1        6.05        4.68      1.58 o 
  13   3   1       25.33       32.76      2.65 o 
  14   3   1       32.07       39.92      2.93 o 
 -14   4   1        3.36        4.54      1.92 o 
 -13   4   1       75.81       80.90      5.28 o 
 -12   4   1      375.19      378.62      7.29 o 
 -11   4   1      526.36      513.97      8.41 o 
 -10   4   1      134.74      145.48      3.85 o 
  -9   4   1        0.72       -1.18      0.87 o 
  -8   4   1       23.08       20.06      1.24 o 
  -7   4   1      153.46      159.67      2.86 o 
  -6   4   1      756.10      758.78      7.05 o 
  -5   4   1       52.65       58.71      1.70 o 
  -4   4   1     3959.61     4116.84     35.12 o 
  -3   4   1       46.76       49.82      1.86 o 
  -2   4   1     3469.87     3138.48     28.78 o 
  -1   4   1        6.11        9.24      0.95 o 
   0   4   1     1771.10     1672.38     16.41 o 
   1   4   1     1540.47     1490.79     14.74 o 
   2   4   1     2163.99     2111.10     22.07 o 
   3   4   1       79.10       72.30      1.84 o 
   4   4   1      980.44     1012.03      9.52 o 
   5   4   1     2748.55     2661.39     34.02 o 
   6   4   1     2133.03     2201.74     20.46 o 
   7   4   1     1531.64     1502.20     15.55 o 
   8   4   1      175.61      155.60      2.87 o 
   9   4   1        0.04       -0.18      1.06 o 
  10   4   1       19.89       18.21      1.81 o 
  11   4   1       31.86       32.75      2.12 o 
  12   4   1       63.75       58.91      3.19 o 
  13   4   1       10.68       10.20      3.31 o 
  14   4   1       21.87       21.61      2.74 o 
 -14   5   1       84.91       97.12      4.71 o 
 -13   5   1        1.83        1.82      1.76 o 
 -12   5   1      218.29      233.33      5.08 o 
 -11   5   1      108.11      110.70      3.08 o 
 -10   5   1        0.34        0.20      2.13 o 
  -9   5   1      114.97      114.09      2.87 o 
  -8   5   1      159.79      176.68      3.09 o 
  -7   5   1      465.45      488.61      6.20 o 
  -6   5   1      396.93      424.95      6.66 o 
  -5   5   1        6.86       10.31      0.77 o 
  -4   5   1     3971.09     4060.34     34.44 o 
  -3   5   1      102.54      110.01      2.07 o 
  -2   5   1     1122.86     1149.69     11.86 o 
  -1   5   1      350.86      302.96      4.51 o 
   0   5   1      240.94      306.09      4.49 o 
   1   5   1      135.27      103.41      2.02 o 
   2   5   1       65.79       50.86      1.92 o 
   3   5   1     1912.78     1851.41     18.00 o 
   4   5   1     4170.57     4230.61     42.33 o 
   5   5   1      611.30      613.49      6.53 o 
   6   5   1       11.74       19.86      1.26 o 
   7   5   1      198.25      193.70      4.06 o 
   8   5   1      117.49       93.89      2.14 o 
   9   5   1      149.09      152.71      3.75 o 
  10   5   1       14.76       12.55      1.67 o 
  11   5   1        1.14        0.90      1.63 o 
  12   5   1        0.30        0.25      2.81 o 
  13   5   1        4.39        1.95      2.32 o 
  14   5   1       76.95       83.54      4.74 o 
 -14   6   1        0.12       -1.17      2.33 o 
 -13   6   1        7.73        2.94      2.49 o 
 -12   6   1       41.69       50.18      5.12 o 
 -11   6   1        5.42        4.62      1.47 o 
 -10   6   1      355.81      354.60      6.23 o 
  -9   6   1     1313.75     1247.30     15.13 o 
  -8   6   1      449.08      415.98      5.20 o 
  -7   6   1       20.07       18.12      1.17 o 
  -6   6   1      107.07       99.94      2.34 o 
  -5   6   1      401.89      394.64      5.90 o 
  -4   6   1      310.85      375.34      4.65 o 
  -3   6   1      522.27      546.38      7.20 o 
  -2   6   1     1342.28     1363.18     15.40 o 
  -1   6   1      468.59      508.19      6.89 o 
   0   6   1     2157.81     2134.79     22.90 o 
   1   6   1       46.82       44.00      1.73 o 
   2   6   1      302.51      344.15      5.10 o 
   3   6   1     8869.32     8837.02     88.53 o 
   4   6   1       28.21       33.96      1.43 o 
   5   6   1      578.66      544.61      6.66 o 
   6   6   1       39.74       26.65      1.34 o 
   7   6   1      661.54      677.60      8.10 o 
   8   6   1      148.04      125.09      4.52 o 
   9   6   1        5.96        6.41      2.06 o 
  10   6   1       33.94       29.10      2.81 o 
  11   6   1        3.06        2.82      3.35 o 
  12   6   1        5.70        2.91      2.43 o 
  13   6   1        4.62        2.08      2.38 o 
 -13   7   1        1.77        0.16      3.01 o 
 -12   7   1      117.97      125.50      4.54 o 
 -11   7   1       19.75       12.95      2.56 o 
 -10   7   1       66.04       65.41      3.14 o 
  -9   7   1      305.88      285.58      6.07 o 
  -8   7   1       74.62       72.19      2.77 o 
  -7   7   1      525.81      501.30      6.81 o 
  -6   7   1        0.52       -1.40      0.93 o 
  -5   7   1      473.86      464.61      5.65 o 
  -4   7   1      240.97      257.90      3.83 o 
  -3   7   1       21.73       27.27      1.63 o 
  -2   7   1     1548.60     1664.26     18.72 o 
  -1   7   1      108.44      129.23      3.10 o 
   0   7   1       44.65       34.79      1.73 o 
   1   7   1      159.52      157.69      3.45 o 
   2   7   1      431.07      441.34      6.32 o 
   3   7   1      349.30      380.76      5.64 o 
   4   7   1      565.99      601.74      7.22 o 
   5   7   1      385.22      398.52      5.04 o 
   6   7   1      581.18      599.48      6.43 o 
   7   7   1        1.48        3.98      1.26 o 
   8   7   1        0.17        0.20      1.58 o 
   9   7   1       11.73        9.47      2.25 o 
  10   7   1       81.04       76.95      5.11 o 
  11   7   1       82.27       91.60      4.68 o 
  12   7   1       14.53       14.75      3.59 o 
  13   7   1        0.47        1.22      3.22 o 
 -13   8   1       66.44       83.94      4.83 o 
 -12   8   1      118.69      133.86      4.87 o 
 -11   8   1       62.89       61.02      3.40 o 
 -10   8   1       61.92       60.64      4.03 o 
  -9   8   1       64.08       70.57      2.98 o 
  -8   8   1       59.47       55.47      6.95 o 
  -7   8   1     1516.66     1517.41     15.90 o 
  -6   8   1      444.16      449.62      5.79 o 
  -5   8   1       36.89       43.57      1.74 o 
  -4   8   1        6.73        3.06      1.00 o 
  -3   8   1     1316.68     1286.06     14.01 o 
  -2   8   1      763.89      800.25      9.42 o 
  -1   8   1      172.09      170.79      3.87 o 
   0   8   1       33.39       21.67      1.66 o 
   1   8   1      283.61      315.81      5.28 o 
   2   8   1       79.68       65.45      2.32 o 
   3   8   1      121.94      122.62      3.68 o 
   4   8   1        2.66        1.56      1.13 o 
   5   8   1       37.31       33.03      1.95 o 
   6   8   1     1352.35     1309.60     12.20 o 
   7   8   1      444.53      422.55      5.22 o 
   8   8   1        6.88        2.69      1.34 o 
   9   8   1       11.26       11.60      2.54 o 
  10   8   1        3.15        2.58      2.31 o 
  11   8   1        0.72       -1.64      2.37 o 
  12   8   1       37.93       34.04      3.62 o 
 -12   9   1        9.03       10.55      2.64 o 
 -11   9   1        0.48        0.24      2.14 o 
 -10   9   1       64.94       49.73      3.79 o 
  -9   9   1       23.75       24.22      4.81 o 
  -8   9   1      186.40      178.14      8.20 o 
  -7   9   1      495.54      454.50      7.46 o 
  -6   9   1        2.76        4.04      1.34 o 
  -5   9   1      111.80      109.69      3.00 o 
  -4   9   1        0.27       -0.52      1.05 o 
  -3   9   1       29.60       38.48      1.99 o 
  -2   9   1        9.42       13.53      1.22 o 
  -1   9   1      781.23      732.59      9.07 o 
   0   9   1      380.73      374.29      6.28 o 
   1   9   1      385.05      383.29      6.30 o 
   2   9   1        0.25       -1.06      1.16 o 
   3   9   1      257.70      265.68      5.84 o 
   4   9   1        0.66        0.90      1.27 o 
   5   9   1        0.73        0.67      1.33 o 
   6   9   1        0.63        0.61      1.24 o 
   7   9   1       33.57       29.09      2.27 o 
   8   9   1        1.07        1.62      1.55 o 
   9   9   1        5.10       -0.98      4.26 o 
  10   9   1       14.56        6.24      2.77 o 
  11   9   1        0.37       -0.02      2.65 o 
  12   9   1      113.63      138.60      7.72 o 
 -12  10   1       53.38       56.75      3.61 o 
 -11  10   1       65.17       69.12      3.97 o 
 -10  10   1        4.14        5.27      2.82 o 
  -9  10   1       72.77       63.17      4.17 o 
  -8  10   1        0.27        0.50      3.12 o 
  -7  10   1       24.32       22.31      2.79 o 
  -6  10   1        1.43       -1.91      1.40 o 
  -5  10   1       10.03       10.71      1.51 o 
  -4  10   1      118.96      119.13      3.47 o 
  -3  10   1      300.82      296.59      5.94 o 
  -2  10   1       90.13       83.97      2.57 o 
  -1  10   1       65.35       71.10      3.22 o 
   0  10   1      100.70       86.48      3.21 o 
   1  10   1      499.70      487.37      7.66 o 
   2  10   1      134.68      126.84      3.50 o 
   3  10   1      105.23      108.99      4.09 o 
   4  10   1       43.79       44.53      3.63 o 
   5  10   1      134.54      139.25      6.61 o 
   6  10   1       45.14       40.17      2.12 o 
   7  10   1       21.69       23.33      2.01 o 
   8  10   1        3.99       -2.15      2.09 o 
   9  10   1      114.84      109.64      5.48 o 
  10  10   1      146.86      134.70      8.78 o 
  11  10   1       18.19       16.96      3.41 o 
 -11  11   1        6.50       11.33      2.76 o 
 -10  11   1        4.47        3.06      2.99 o 
  -9  11   1       50.37       47.23      3.72 o 
  -8  11   1        2.32        1.83      2.32 o 
  -7  11   1      446.35      454.09      8.20 o 
  -6  11   1       17.99       24.35      1.99 o 
  -5  11   1      993.62      941.96     10.93 o 
  -4  11   1      273.84      258.35      5.50 o 
  -3  11   1      410.07      386.49      7.33 o 
  -2  11   1     1027.89     1026.79     13.02 o 
  -1  11   1     1570.15     1482.65     16.65 o 
   0  11   1      737.30      683.86      9.21 o 
   1  11   1      205.12      204.25      4.91 o 
   2  11   1      392.85      376.06      6.65 o 
   3  11   1      112.21      104.94      4.52 o 
   4  11   1        0.02        1.40      2.08 o 
   5  11   1       99.70      102.23      4.31 o 
   6  11   1       96.72       83.26      3.22 o 
   7  11   1        2.12        0.65      1.85 o 
   8  11   1       16.82       11.59      2.59 o 
   9  11   1       58.67       57.09      4.47 o 
  10  11   1      133.24      139.08      6.49 o 
  11  11   1        0.23        2.13      3.08 o 
 -10  12   1        2.51        0.35      2.79 o 
  -9  12   1        1.28        0.89      2.62 o 
  -8  12   1       89.75      102.72      9.46 o 
  -7  12   1       81.17       90.36      4.78 o 
  -6  12   1      212.71      215.18      5.14 o 
  -5  12   1        2.11        2.04      1.67 o 
  -4  12   1      109.03      119.72      4.07 o 
  -3  12   1      200.65      207.74      5.06 o 
  -2  12   1      848.90      858.45     12.55 o 
  -1  12   1      439.73      480.80      7.52 o 
   0  12   1     1415.57     1403.06     16.22 o 
   1  12   1       36.66       33.68      2.40 o 
   2  12   1       10.03        6.50      2.08 o 
   3  12   1      144.86      142.52      5.37 o 
   4  12   1      239.08      226.78      6.51 o 
   5  12   1       10.29       14.62      2.37 o 
   6  12   1      230.16      225.74      5.47 o 
   7  12   1       12.29        8.14      2.66 o 
   8  12   1       10.06        8.36      3.05 o 
   9  12   1        1.98       -1.59      2.88 o 
  10  12   1        0.86        4.63      3.24 o 
  -9  13   1        5.91        1.55      2.89 o 
  -8  13   1       32.42       23.73      4.11 o 
  -7  13   1        8.01        7.52      2.73 o 
  -6  13   1      159.51      152.63      4.60 o 
  -5  13   1      261.99      262.17      5.32 o 
  -4  13   1        1.14        3.64      2.03 o 
  -3  13   1     1254.51     1228.57     15.23 o 
  -2  13   1        8.61       19.88      2.44 o 
  -1  13   1      391.83      382.16      6.62 o 
   0  13   1      357.63      379.47      6.68 o 
   1  13   1      139.57      137.78      4.00 o 
   2  13   1      274.32      278.27      6.62 o 
   3  13   1       25.84       24.28      3.21 o 
   4  13   1       41.97       38.24      3.07 o 
   5  13   1       42.03       39.11      3.11 o 
   6  13   1       15.32       12.04      2.51 o 
   7  13   1        0.31       -3.18      2.30 o 
   8  13   1        0.25       -3.48      2.32 o 
   9  13   1       20.68       24.43      4.02 o 
  -8  14   1       50.21       48.89      4.20 o 
  -7  14   1       26.36       29.20      3.88 o 
  -6  14   1       67.81       70.24      4.37 o 
  -5  14   1      264.38      269.46      6.28 o 
  -4  14   1       51.66       50.30      3.14 o 
  -3  14   1       26.67       31.63      2.74 o 
  -2  14   1       60.06       71.11      3.45 o 
  -1  14   1       71.29       72.74      4.32 o 
   0  14   1        0.76        3.41      1.71 o 
   1  14   1       19.20       18.90      2.90 o 
   2  14   1        0.05       -1.06      1.85 o 
   3  14   1       26.67       28.15      2.99 o 
   4  14   1        9.72        9.06      2.23 o 
   5  14   1       13.23        7.37      2.85 o 
   6  14   1        0.97       -1.23      2.36 o 
   7  14   1        0.03       -1.77      2.46 o 
  -6  15   1        9.75       10.60      3.01 o 
  -5  15   1       16.73       27.99      2.92 o 
  -4  15   1       69.30       79.75      3.83 o 
  -3  15   1       65.36       84.95      5.99 o 
  -2  15   1        0.03        0.51      2.43 o 
  -1  15   1       32.83       40.36      3.43 o 
   0  15   1       10.39       15.33      2.67 o 
   1  15   1       19.78       24.47      4.38 o 
   2  15   1       13.01       13.76      2.50 o 
   3  15   1       14.24       15.25      2.55 o 
   4  15   1        9.09        9.10      2.40 o 
   5  15   1        8.32       11.51      2.81 o 
   6  15   1        1.06       -1.05      2.34 o 
  -4  16   1        3.62        6.14      2.66 o 
  -3  16   1       17.89       21.09      3.21 o 
  -2  16   1        0.20        0.22      2.47 o 
  -1  16   1        4.18        4.71      2.65 o 
   0  16   1        1.44       -0.70      2.49 o 
   1  16   1       82.31      100.48      4.89 o 
   2  16   1       12.51       10.49      2.88 o 
   3  16   1        1.86        2.93      2.66 o 
   4  16   1        0.03        1.61      2.93 o 
 -15   0   2       34.82       45.88      6.83 o 
 -14   0   2      162.39      171.53      7.46 o 
 -13   0   2        1.11       -0.77      2.70 o 
 -12   0   2      368.95      369.00     16.35 o 
 -11   0   2       54.42       47.46      6.97 o 
 -10   0   2       44.47       46.76      6.50 o 
  -9   0   2      384.18      383.15     15.93 o 
  -8   0   2     1864.92     1855.51     48.27 o 
  -7   0   2      902.63      820.10     24.26 o 
  -6   0   2    10120.32    10778.52    178.32 o 
  -5   0   2      281.94      274.02      7.48 o 
  -4   0   2     2850.02     3414.99     44.05 o 
  -3   0   2        0.12        2.39      0.85 o 
  -2   0   2     3109.92     3235.61     54.25 o 
  -1   0   2        1.79        5.80      0.50 o 
   0   0   2      440.57      469.42      6.52 o 
   1   0   2     9736.03     9288.89    157.39 o 
   2   0   2    32530.88    31833.23    348.51 o 
   3   0   2    35836.49    35240.30    440.71 o 
   4   0   2     3688.07     3674.52     40.99 o 
   5   0   2       82.47      121.03      3.23 o 
   6   0   2      722.58      738.12      9.57 o 
   7   0   2        8.70        5.84      1.44 o 
   8   0   2      933.80      959.93     25.03 o 
   9   0   2       73.13       76.97      3.35 o 
  10   0   2       65.56       63.25      4.13 o 
  11   0   2       13.42       14.27      2.86 o 
  12   0   2      161.69      156.50      7.67 o 
  13   0   2       48.04       53.66     11.65 o 
  14   0   2        0.01        5.24      3.25 o 
 -15   1   2      218.69      223.58      6.79 o 
 -14   1   2      166.83      187.86      5.55 o 
 -13   1   2       19.21       20.50      2.89 o 
 -12   1   2        0.25       -0.98      2.00 o 
 -11   1   2      146.10      137.34      5.12 o 
 -10   1   2       36.59       31.84      2.94 o 
  -9   1   2      228.51      228.22      5.86 o 
  -8   1   2     1213.99     1169.49     19.20 o 
  -7   1   2     1077.85     1045.46     11.14 o 
  -6   1   2     1016.94      949.79      9.50 o 
  -5   1   2     2456.92     2362.98     19.71 o 
  -4   1   2      166.43      180.93      2.10 o 
  -3   1   2      296.57      328.17      3.22 o 
  -2   1   2     2709.95     2655.44     17.00 o 
  -1   1   2     8087.30     8109.71     61.87 o 
   0   1   2     3992.97     3894.71     31.23 o 
   1   1   2     2301.24     2084.85     19.42 o 
   2   1   2       55.62       76.32      2.26 o 
   3   1   2     7161.03     6984.03     54.07 o 
   4   1   2       37.14       32.58      0.98 o 
   5   1   2      882.39      984.35     14.53 o 
   6   1   2      270.13      239.60      2.89 o 
   7   1   2      361.28      448.54     11.20 o 
   8   1   2     2508.54     2419.45     40.21 o 
   9   1   2      477.14      508.05      6.02 o 
  10   1   2      278.21      293.26      5.27 o 
  11   1   2      121.71      132.02      3.64 o 
  12   1   2       21.91       25.45      2.04 o 
  13   1   2       23.86       22.03      3.64 o 
  14   1   2        1.94        3.06      2.05 o 
 -15   2   2        3.99        8.03      3.59 o 
 -14   2   2        8.79       14.85      2.35 o 
 -13   2   2        1.44        0.04      1.61 o 
 -12   2   2      727.74      737.71     17.38 o 
 -11   2   2       21.30       21.29      1.70 o 
 -10   2   2      185.78      184.32      3.61 o 
  -9   2   2       37.61       42.75      1.50 o 
  -8   2   2     1038.00     1138.99     10.75 o 
  -7   2   2      489.92      532.07      5.10 o 
  -6   2   2      391.83      392.65      4.26 o 
  -5   2   2      544.35      586.75      5.60 o 
  -4   2   2     5448.36     5710.42     38.88 o 
  -3   2   2      401.04      405.97      4.95 o 
  -2   2   2     3386.88     3428.47     21.82 o 
  -1   2   2     1049.94      871.01      6.51 o 
   0   2   2     1364.00     1279.65     10.94 o 
   1   2   2     8718.46     8420.23     70.69 o 
   2   2   2     1552.86     1701.17     16.02 o 
   3   2   2      928.98      997.38      9.89 o 
   4   2   2      902.15      915.08      7.60 o 
   5   2   2      128.25       98.89      1.92 o 
   6   2   2     1449.02     1510.49     12.85 o 
   7   2   2       16.03       15.71      0.91 o 
   8   2   2       39.53       40.74      2.13 o 
   9   2   2       45.99       45.00      2.02 o 
  10   2   2      182.35      164.24      4.21 o 
  11   2   2       28.81       24.44      2.57 o 
  12   2   2        1.40       -0.50      1.81 o 
  13   2   2       11.21        9.96      2.40 o 
  14   2   2        0.88        0.17      2.02 o 
 -14   3   2       16.45       16.94      2.29 o 
 -13   3   2       60.67       71.53      3.40 o 
 -12   3   2      283.23      284.85      5.18 o 
 -11   3   2        0.12       -1.49      0.99 o 
 -10   3   2        5.12        3.82      0.90 o 
  -9   3   2      772.97      806.94      8.24 o 
  -8   3   2      107.33      109.91      2.11 o 
  -7   3   2      141.87      123.10      2.16 o 
  -6   3   2        9.39        7.17      0.78 o 
  -5   3   2        2.39        1.33      0.71 o 
  -4   3   2      119.32      116.42      1.96 o 
  -3   3   2     1263.49     1316.73      8.83 o 
  -2   3   2        3.49        5.87      0.47 o 
  -1   3   2      784.68      839.52      7.57 o 
   0   3   2      225.05      232.96      3.21 o 
   1   3   2     2982.40     2907.58     23.68 o 
   2   3   2      667.98      678.54      6.66 o 
   3   3   2     1199.13     1237.14     12.12 o 
   4   3   2      930.55      979.26     10.10 o 
   5   3   2      652.86      708.30      8.74 o 
   6   3   2      650.68      668.03      7.58 o 
   7   3   2      136.73      122.60      2.06 o 
   8   3   2       36.20       36.89      1.47 o 
   9   3   2       39.31       40.61      2.01 o 
  10   3   2      135.84      133.66      3.54 o 
  11   3   2        5.74        6.51      1.58 o 
  12   3   2        1.12       -2.63      1.75 o 
  13   3   2       16.39       15.89      2.40 o 
  14   3   2       69.12       70.63      3.88 o 
 -14   4   2        1.40        0.45      1.59 o 
 -13   4   2      151.23      162.93      5.48 o 
 -12   4   2        3.39        1.89      1.40 o 
 -11   4   2     1095.24     1071.61     14.36 o 
 -10   4   2      111.50      125.63      2.88 o 
  -9   4   2       48.52       60.71      1.84 o 
  -8   4   2       99.70       79.36      2.42 o 
  -7   4   2      180.28      184.79      2.91 o 
  -6   4   2       97.17       76.38      1.94 o 
  -5   4   2        0.19        0.02      0.46 o 
  -4   4   2     3015.16     3108.68     22.73 o 
  -3   4   2      104.01       92.92      1.59 o 
  -2   4   2     2333.69     2197.74     18.32 o 
  -1   4   2     1531.77     1368.73     12.76 o 
   0   4   2       33.34       43.12      1.39 o 
   1   4   2       16.08       14.34      0.78 o 
   2   4   2       77.04       89.98      2.19 o 
   3   4   2      253.08      217.27      3.14 o 
   4   4   2      142.69      182.59      2.87 o 
   5   4   2      689.27      720.99      8.08 o 
   6   4   2      377.50      387.51      5.80 o 
   7   4   2       58.50       69.71      2.29 o 
   8   4   2      105.68       94.74      2.22 o 
   9   4   2       12.75        9.77      1.45 o 
  10   4   2       25.39       23.50      1.87 o 
  11   4   2       73.78       68.35      2.87 o 
  12   4   2       25.60       20.01      2.54 o 
  13   4   2       22.68       18.24      2.59 o 
 -14   5   2        4.69        0.02      1.84 o 
 -13   5   2      150.50      157.63      5.38 o 
 -12   5   2       90.69       87.06      3.16 o 
 -11   5   2        2.52        1.24      1.68 o 
 -10   5   2      205.08      200.42      4.43 o 
  -9   5   2        5.96        4.80      1.19 o 
  -8   5   2      418.99      404.31      5.13 o 
  -7   5   2        0.39        0.36      0.72 o 
  -6   5   2     1905.82     1938.87     15.77 o 
  -5   5   2      809.06      887.61      7.95 o 
  -4   5   2      864.52      952.27      8.35 o 
  -3   5   2      370.38      344.79      3.91 o 
  -2   5   2      344.67      410.10      4.39 o 
  -1   5   2     2846.38     2694.69     26.09 o 
   0   5   2     1755.60     1836.66     18.28 o 
   1   5   2       63.55       58.88      1.53 o 
   2   5   2     2106.75     2201.69     23.38 o 
   3   5   2     2401.05     2437.23     25.70 o 
   4   5   2       31.06       32.43      1.43 o 
   5   5   2        4.47        4.50      0.82 o 
   6   5   2      147.67      142.93      2.98 o 
   7   5   2       24.28       36.64      1.91 o 
   8   5   2      232.53      226.24      4.31 o 
   9   5   2       51.68       58.25      3.02 o 
  10   5   2       77.05       88.11      3.77 o 
  11   5   2       83.86       80.62      3.80 o 
  12   5   2       31.57       27.37      2.79 o 
  13   5   2       16.31       12.94      2.59 o 
 -14   6   2       27.68       37.85      3.05 o 
 -13   6   2        0.69       -0.97      2.35 o 
 -12   6   2       47.43       54.13      2.63 o 
 -11   6   2        4.81        5.52      1.96 o 
 -10   6   2       25.90       30.32      2.22 o 
  -9   6   2      895.83      866.80     11.35 o 
  -8   6   2       52.34       53.39      1.70 o 
  -7   6   2       80.81       75.03      1.88 o 
  -6   6   2       39.74       35.56      1.42 o 
  -5   6   2      251.67      264.98      3.84 o 
  -4   6   2      181.51      188.87      3.13 o 
  -3   6   2      427.53      502.86      5.35 o 
  -2   6   2     1646.75     1829.90     17.06 o 
  -1   6   2     1315.89     1376.63     14.21 o 
   0   6   2        5.07        5.05      0.94 o 
   1   6   2     3686.13     3759.59     33.18 o 
   2   6   2     2119.90     2116.73     20.81 o 
   3   6   2      209.46      182.34      3.29 o 
   4   6   2      933.75      880.21      9.64 o 
   5   6   2      487.98      451.41      5.79 o 
   6   6   2        4.64        2.81      1.03 o 
   7   6   2      349.09      354.49      5.70 o 
   8   6   2       85.59       65.09      2.90 o 
   9   6   2       97.74      112.47      4.70 o 
  10   6   2        0.33       -1.77      2.00 o 
  11   6   2      113.91      110.33      4.96 o 
  12   6   2       14.11        7.22      2.64 o 
  13   6   2        9.91        7.65      2.78 o 
 -13   7   2       60.14       58.83      2.83 o 
 -12   7   2       53.92       59.26      3.18 o 
 -11   7   2      122.29      109.29      5.70 o 
 -10   7   2       10.58        7.92      1.73 o 
  -9   7   2      272.59      257.60      4.94 o 
  -8   7   2       74.62       62.49      2.74 o 
  -7   7   2       61.91       61.93      1.91 o 
  -6   7   2       10.78       16.27      1.30 o 
  -5   7   2       83.65      112.00      2.57 o 
  -4   7   2      483.48      555.86      6.56 o 
  -3   7   2       13.12        8.55      1.10 o 
  -2   7   2       18.54       12.39      1.20 o 
  -1   7   2      910.59      893.68     10.16 o 
   0   7   2       90.89       86.26      2.55 o 
   1   7   2      133.20      195.12      3.30 o 
   2   7   2      601.61      684.04      8.20 o 
   3   7   2      128.22       90.27      2.42 o 
   4   7   2      748.93      759.78      9.13 o 
   5   7   2      483.45      394.48      5.46 o 
   6   7   2      189.09      225.34      3.71 o 
   7   7   2       22.44       23.49      1.55 o 
   8   7   2      251.54      242.31      6.88 o 
   9   7   2        6.43        5.38      2.33 o 
  10   7   2       23.71       27.99      3.03 o 
  11   7   2        0.77       -1.34      2.34 o 
  12   7   2        7.39        4.75      2.73 o 
  13   7   2        0.46        3.09      2.83 o 
 -13   8   2        6.78        6.77      2.23 o 
 -12   8   2       36.60       41.78      4.50 o 
 -11   8   2      144.32      147.17      5.30 o 
 -10   8   2      537.88      551.21     10.31 o 
  -9   8   2        0.23       -2.33      1.55 o 
  -8   8   2       34.31       27.32      2.71 o 
  -7   8   2        0.62       -1.92      1.28 o 
  -6   8   2       45.27       40.42      1.99 o 
  -5   8   2      120.67      126.55      2.87 o 
  -4   8   2      176.29      178.68      3.35 o 
  -3   8   2       17.48       12.66      1.18 o 
  -2   8   2       68.64       56.84      2.25 o 
  -1   8   2      388.48      391.01      5.77 o 
   0   8   2       35.18       30.20      1.73 o 
   1   8   2       90.14       77.74      2.51 o 
   2   8   2      532.23      544.61      6.57 o 
   3   8   2      271.59      260.82      5.25 o 
   4   8   2       16.77       19.04      1.31 o 
   5   8   2      193.06      195.80      3.47 o 
   6   8   2      801.19      844.34      9.25 o 
   7   8   2        5.50        0.24      1.21 o 
   8   8   2       75.98       61.77      3.67 o 
   9   8   2      131.75      109.06      5.10 o 
  10   8   2       18.42       16.57      4.08 o 
  11   8   2       58.58       50.32      3.99 o 
  12   8   2       10.25        6.70      3.84 o 
 -12   9   2        0.21        0.30      2.44 o 
 -11   9   2       13.34       10.47      2.67 o 
 -10   9   2       17.58       19.59      2.85 o 
  -9   9   2      163.15      153.05      5.23 o 
  -8   9   2      476.54      456.80      9.07 o 
  -7   9   2      800.10      764.76     10.89 o 
  -6   9   2      116.66      114.22      3.33 o 
  -5   9   2      104.20       98.37      3.99 o 
  -4   9   2      245.99      268.08      4.69 o 
  -3   9   2      143.55      166.36      3.76 o 
  -2   9   2      494.24      472.93      6.83 o 
  -1   9   2        0.09        0.02      1.17 o 
   0   9   2      108.25       91.98      2.84 o 
   1   9   2      584.11      566.43      7.62 o 
   2   9   2      132.81      131.74      3.29 o 
   3   9   2      579.64      575.20      8.63 o 
   4   9   2        0.00        0.93      1.03 o 
   5   9   2      574.40      556.98      7.43 o 
   6   9   2      123.22      116.98      2.86 o 
   7   9   2        2.13        1.22      1.34 o 
   8   9   2        0.44        2.47      2.82 o 
   9   9   2       13.54       12.51      2.80 o 
  10   9   2        4.03        2.99      2.74 o 
  11   9   2        0.85        2.48      2.74 o 
  12   9   2        0.03       -3.10      2.69 o 
 -12  10   2       73.18       73.23      5.07 o 
 -11  10   2        3.51        0.86      2.42 o 
 -10  10   2        0.65        1.11      2.36 o 
  -9  10   2       36.23       35.54      3.32 o 
  -8  10   2       20.43       20.28      2.74 o 
  -7  10   2       38.45       50.89      2.89 o 
  -6  10   2      122.42      124.16      3.65 o 
  -5  10   2      117.95       99.69      3.19 o 
  -4  10   2      186.45      184.92      4.24 o 
  -3  10   2      428.20      433.93      6.78 o 
  -2  10   2       49.56       60.57      2.14 o 
  -1  10   2        0.09       -0.04      1.31 o 
   0  10   2        2.57        3.89      1.46 o 
   1  10   2       11.06       12.64      1.65 o 
   2  10   2       31.27       33.86      2.01 o 
   3  10   2        0.81        2.56      1.59 o 
   4  10   2       75.97       64.00      2.96 o 
   5  10   2       24.05       19.42      1.88 o 
   6  10   2      319.14      324.31      6.18 o 
   7  10   2        4.92        3.14      1.99 o 
   8  10   2       48.53       40.43      3.81 o 
   9  10   2       42.93       39.59      3.92 o 
  10  10   2       76.25       64.72      4.72 o 
  11  10   2       10.05        8.60      3.18 o 
 -11  11   2       96.57       91.66      4.96 o 
 -10  11   2       30.10       26.65      3.36 o 
  -9  11   2       92.38       76.15      5.39 o 
  -8  11   2        9.94        8.54      2.87 o 
  -7  11   2       12.34        1.24      2.35 o 
  -6  11   2       32.17       31.21      2.31 o 
  -5  11   2      451.05      438.02      7.73 o 
  -4  11   2      208.94      230.56      4.51 o 
  -3  11   2       83.81       68.71      3.01 o 
  -2  11   2       78.11       64.41      3.19 o 
  -1  11   2      140.90      150.34      4.20 o 
   0  11   2      451.95      442.59      7.06 o 
   1  11   2      471.43      496.98      8.26 o 
   2  11   2       30.87       20.73      2.05 o 
   3  11   2        0.02       -1.64      1.75 o 
   4  11   2      176.41      172.75      4.97 o 
   5  11   2      285.24      283.63      6.26 o 
   6  11   2       37.87       39.31      2.84 o 
   7  11   2       15.13       13.22      3.06 o 
   8  11   2        0.06        0.00      2.70 o 
   9  11   2      131.40      122.72      6.10 o 
  10  11   2       60.99       43.96      6.09 o 
 -10  12   2       19.19       23.00      3.84 o 
  -9  12   2       13.46       17.27      3.08 o 
  -8  12   2      111.51      115.20      5.17 o 
  -7  12   2        1.91        2.76      2.30 o 
  -6  12   2       46.52       44.58      3.00 o 
  -5  12   2      401.47      390.34      6.83 o 
  -4  12   2       15.73       20.94      2.21 o 
  -3  12   2       78.21       71.02      3.21 o 
  -2  12   2      344.94      320.37      5.33 o 
  -1  12   2      451.68      470.04      6.94 o 
   0  12   2     1073.09     1049.78     13.13 o 
   1  12   2      108.44      128.99      4.06 o 
   2  12   2      876.71      878.15     11.42 o 
   3  12   2        7.04        7.54      2.30 o 
   4  12   2      222.56      240.67      6.03 o 
   5  12   2      185.76      201.61      5.60 o 
   6  12   2       14.46       22.08      3.48 o 
   7  12   2        1.86       -1.45      2.70 o 
   8  12   2        9.18        9.95      3.25 o 
   9  12   2        5.81        0.80      5.29 o 
  -9  13   2       59.75       69.33      4.56 o 
  -8  13   2       88.76      106.53      5.77 o 
  -7  13   2       23.63       28.03      3.34 o 
  -6  13   2       94.43       91.03      4.01 o 
  -5  13   2      257.78      246.62      5.53 o 
  -4  13   2       40.05       39.84      2.71 o 
  -3  13   2      303.78      296.08      6.32 o 
  -2  13   2       20.57       19.43      2.40 o 
  -1  13   2        2.19        4.35      1.71 o 
   0  13   2      171.37      160.85      4.23 o 
   1  13   2      158.11      156.17      4.50 o 
   2  13   2        1.84       -3.25      2.17 o 
   3  13   2       94.38       99.61      5.62 o 
   4  13   2        5.69        1.51      2.09 o 
   5  13   2       47.02       40.70      3.21 o 
   6  13   2       46.00       42.12      4.30 o 
   7  13   2       42.25       36.84      4.64 o 
   8  13   2        7.46        3.51      3.16 o 
  -8  14   2        1.25        0.52      2.80 o 
  -7  14   2       12.01       15.09      3.12 o 
  -6  14   2       10.72        9.27      3.25 o 
  -5  14   2        5.06        2.86      2.15 o 
  -4  14   2       71.16       70.94      4.13 o 
  -3  14   2       96.01      100.40      3.99 o 
  -2  14   2      106.04      128.81      4.41 o 
  -1  14   2       14.04       19.44      2.52 o 
   0  14   2       38.48       44.47      2.55 o 
   1  14   2        0.00       -2.53      1.69 o 
   2  14   2        0.01       -3.00      2.00 o 
   3  14   2        1.10       -2.50      2.14 o 
   4  14   2        0.03       -1.90      2.13 o 
   5  14   2       10.79        8.10      2.81 o 
   6  14   2        0.28       -2.94      3.63 o 
   7  14   2       29.53       22.76      3.93 o 
  -6  15   2       28.33       27.28      7.74 o 
  -5  15   2       17.01       20.81      3.53 o 
  -4  15   2        1.30        2.86      2.48 o 
  -3  15   2       17.06       19.50      2.88 o 
  -2  15   2        0.16        0.55      2.08 o 
  -1  15   2        0.11       -1.10      2.38 o 
   0  15   2        0.86       -2.23      2.17 o 
   1  15   2       32.96       35.37      4.57 o 
   2  15   2        0.05        1.62      2.08 o 
   3  15   2        7.00        4.81      2.50 o 
   4  15   2        0.34        1.31      3.92 o 
   5  15   2        0.32        1.29      3.28 o 
  -4  16   2        6.12        5.29      3.79 o 
  -3  16   2       21.06       27.82      3.80 o 
  -2  16   2       11.63        8.99      3.12 o 
  -1  16   2        3.79       12.13      3.17 o 
   0  16   2      153.86      164.76      6.00 o 
   1  16   2        5.36        7.42      2.87 o 
   2  16   2       84.18       98.31      5.40 o 
   3  16   2        9.07       15.50      3.64 o 
 -15   1   3       34.94       29.25      3.34 o 
 -14   1   3       25.66       19.71      3.18 o 
 -13   1   3      278.10      273.90      8.05 o 
 -12   1   3      163.35      146.25      5.68 o 
 -11   1   3      338.76      338.71      8.09 o 
 -10   1   3       90.73       89.27      2.60 o 
  -9   1   3       35.14       33.25      1.48 o 
  -8   1   3      418.78      399.83      4.25 o 
  -7   1   3       86.34       96.11      2.18 o 
  -6   1   3     3260.96     3426.66     28.07 o 
  -5   1   3      920.36     1013.69      9.03 o 
  -4   1   3     1339.52     1354.74     10.54 o 
  -3   1   3     3335.12     3366.28     23.48 o 
  -2   1   3      431.26      418.43      3.59 o 
  -1   1   3       49.87       41.11      1.48 o 
   0   1   3      461.84      447.84      4.17 o 
   1   1   3     9177.01     8932.32     79.90 o 
   2   1   3    13808.48    13522.60    131.26 o 
   3   1   3      523.42      537.67      6.59 o 
   4   1   3      104.55       92.83      2.07 o 
   5   1   3     2169.88     2271.26     21.67 o 
   6   1   3      873.26      869.52     10.48 o 
   7   1   3        1.88        8.36      1.12 o 
   8   1   3       91.13       87.67      2.98 o 
   9   1   3       54.14       54.14      3.33 o 
  10   1   3      157.68      155.17      3.85 o 
  11   1   3        0.83        0.68      1.46 o 
  12   1   3      176.54      169.71      5.92 o 
  13   1   3        0.33       -2.89      1.97 o 
  14   1   3       37.94       44.47      4.95 o 
 -15   2   3       95.53      110.53      5.06 o 
 -14   2   3        7.85       12.90      3.21 o 
 -13   2   3      407.78      387.16      7.18 o 
 -12   2   3        5.65        5.35      2.14 o 
 -11   2   3        3.36        2.38      1.18 o 
 -10   2   3      557.35      544.72      6.35 o 
  -9   2   3      401.31      415.32      4.25 o 
  -8   2   3      169.57      171.39      2.47 o 
  -7   2   3      444.44      424.80      4.55 o 
  -6   2   3     1600.21     1476.86     12.87 o 
  -5   2   3     4273.73     4197.16     37.58 o 
  -4   2   3      849.08      870.17      6.92 o 
  -3   2   3      649.68      631.93      4.86 o 
  -2   2   3       23.25       26.78      0.78 o 
  -1   2   3     1295.32     1221.29     10.08 o 
   0   2   3      172.77      143.91      2.22 o 
   1   2   3      139.95      177.36      2.45 o 
   2   2   3     2284.15     2293.01     21.65 o 
   3   2   3       85.66       83.67      2.05 o 
   4   2   3        3.73        8.23      0.92 o 
   5   2   3        7.88        4.98      0.94 o 
   6   2   3      813.67      819.27      8.25 o 
   7   2   3        0.32       -0.03      0.63 o 
   8   2   3      469.14      459.18      6.15 o 
   9   2   3      121.33      127.53      3.29 o 
  10   2   3        0.02       -1.88      1.25 o 
  11   2   3      336.17      341.85      8.24 o 
  12   2   3       80.67       87.53      4.06 o 
  13   2   3       55.04       55.88      3.45 o 
 -14   3   3       25.54       30.42      3.88 o 
 -13   3   3        0.09        0.24      1.81 o 
 -12   3   3       54.26       49.93      2.63 o 
 -11   3   3       12.86       14.81      1.52 o 
 -10   3   3       26.69       22.53      1.18 o 
  -9   3   3      124.90      138.57      2.45 o 
  -8   3   3       71.99       59.39      1.95 o 
  -7   3   3        1.36        4.05      0.73 o 
  -6   3   3      272.69      268.81      3.36 o 
  -5   3   3      377.80      419.94      4.00 o 
  -4   3   3       83.84       70.89      1.31 o 
  -3   3   3     2702.92     2800.64     18.21 o 
  -2   3   3      104.40       97.23      2.49 o 
  -1   3   3      849.16      859.46      7.93 o 
   0   3   3       46.41       45.65      1.11 o 
   1   3   3     1358.48     1272.09     12.71 o 
   2   3   3       53.08       62.39      1.66 o 
   3   3   3      250.77      291.10      4.36 o 
   4   3   3     2845.96     2789.89     28.65 o 
   5   3   3      905.20      972.37     10.42 o 
   6   3   3       38.56       42.58      1.68 o 
   7   3   3       29.33       35.11      2.19 o 
   8   3   3       32.68       28.22      1.25 o 
   9   3   3      325.42      322.39      5.82 o 
  10   3   3      131.82      131.39      3.43 o 
  11   3   3       46.01       52.45      3.21 o 
  12   3   3      100.38       96.02      5.24 o 
  13   3   3        2.27       -0.20      3.13 o 
 -14   4   3      178.27      195.28      4.35 o 
 -13   4   3       96.25       94.31      3.17 o 
 -12   4   3      309.00      333.20      5.75 o 
 -11   4   3      406.37      398.26      6.28 o 
 -10   4   3      108.94      111.65      3.10 o 
  -9   4   3       37.48       37.67      1.52 o 
  -8   4   3        0.00       -0.87      0.82 o 
  -7   4   3       23.88       19.67      1.12 o 
  -6   4   3       11.03       19.36      0.88 o 
  -5   4   3      195.50      148.55      2.27 o 
  -4   4   3      709.24      669.41      5.88 o 
  -3   4   3        0.10        1.33      0.52 o 
  -2   4   3     3767.68     3805.00     27.99 o 
  -1   4   3      517.97      619.17      6.64 o 
   0   4   3      161.86      158.00      2.60 o 
   1   4   3     1517.45     1369.28     11.89 o 
   2   4   3      395.83      383.68      4.45 o 
   3   4   3       70.90       94.29      2.22 o 
   4   4   3        1.79        1.74      0.66 o 
   5   4   3      104.75      127.07      2.97 o 
   6   4   3      639.10      670.18      8.56 o 
   7   4   3        4.04        3.86      1.38 o 
   8   4   3      291.12      275.86      4.96 o 
   9   4   3      580.63      576.55      9.83 o 
  10   4   3       94.39      105.96      4.08 o 
  11   4   3      161.53      170.19      5.29 o 
  12   4   3      141.17      134.35      4.98 o 
  13   4   3        8.27        4.83      2.35 o 
 -14   5   3       14.03       15.02      2.13 o 
 -13   5   3       67.51       67.98      2.95 o 
 -12   5   3       87.11       87.37      3.18 o 
 -11   5   3      278.71      284.37      5.30 o 
 -10   5   3      541.67      532.49      7.78 o 
  -9   5   3        3.39       -0.41      1.13 o 
  -8   5   3        0.56       -1.08      1.10 o 
  -7   5   3      634.29      661.23      6.60 o 
  -6   5   3       17.72       34.08      1.37 o 
  -5   5   3       47.48       52.12      1.47 o 
  -4   5   3        0.39       -0.26      0.66 o 
  -3   5   3      163.98      212.86      2.92 o 
  -2   5   3       78.00       79.69      1.61 o 
  -1   5   3     3117.53     2985.83     26.70 o 
   0   5   3       24.71       27.37      1.47 o 
   1   5   3      456.52      508.30      5.68 o 
   2   5   3       35.91       50.88      2.01 o 
   3   5   3      471.35      455.50      5.81 o 
   4   5   3      169.47      183.42      2.89 o 
   5   5   3       12.13       12.97      1.01 o 
   6   5   3       24.06       25.38      1.53 o 
   7   5   3       32.43       33.16      1.73 o 
   8   5   3      125.76      128.36      3.57 o 
   9   5   3       49.72       44.95      2.99 o 
  10   5   3        6.77        6.00      2.07 o 
  11   5   3       34.05       38.79      3.18 o 
  12   5   3        9.84       13.25      2.62 o 
  13   5   3       17.01       16.16      2.83 o 
 -14   6   3        0.38        1.32      1.67 o 
 -13   6   3        0.01       -1.83      2.03 o 
 -12   6   3        1.25       -0.64      1.59 o 
 -11   6   3      203.99      205.42      5.06 o 
 -10   6   3       28.77       33.79      2.29 o 
  -9   6   3      305.40      303.90      5.40 o 
  -8   6   3      354.16      369.46      5.83 o 
  -7   6   3       61.27       71.66      2.07 o 
  -6   6   3      244.34      249.90      3.63 o 
  -5   6   3      676.12      617.60      6.59 o 
  -4   6   3     1055.93     1104.43     10.29 o 
  -3   6   3     1533.76     1515.74     13.48 o 
  -2   6   3     1455.53     1678.51     14.05 o 
  -1   6   3     5602.03     5690.85     49.52 o 
   0   6   3      565.86      534.30      6.03 o 
   1   6   3      542.18      645.13      7.04 o 
   2   6   3      918.56      994.96     13.75 o 
   3   6   3      260.93      235.04      4.35 o 
   4   6   3     1070.43      972.12     10.64 o 
   5   6   3       90.06      107.65      2.52 o 
   6   6   3      297.38      269.06      3.97 o 
   7   6   3      202.55      218.86      4.14 o 
   8   6   3       28.24       25.31      2.04 o 
   9   6   3       18.26       16.44      2.36 o 
  10   6   3       70.66       69.27      3.63 o 
  11   6   3       21.33       16.19      2.61 o 
  12   6   3       30.21       24.13      3.96 o 
  13   6   3        9.98        7.53      2.97 o 
 -13   7   3       22.49       29.05      3.02 o 
 -12   7   3       15.56       18.90      2.70 o 
 -11   7   3       59.40       66.66      3.28 o 
 -10   7   3       39.37       39.80      2.40 o 
  -9   7   3     1320.54     1237.91     14.36 o 
  -8   7   3      750.61      764.42      9.76 o 
  -7   7   3      277.83      272.23      4.28 o 
  -6   7   3       65.82       53.68      2.05 o 
  -5   7   3       91.90      100.25      2.50 o 
  -4   7   3        0.52        3.20      0.85 o 
  -3   7   3     1267.51     1371.86     12.52 o 
  -2   7   3     1213.48     1279.91     12.58 o 
  -1   7   3      271.92      273.97      4.28 o 
   0   7   3      204.77      239.26      3.58 o 
   1   7   3      320.22      343.61      5.21 o 
   2   7   3        4.88        1.80      1.13 o 
   3   7   3       47.93       50.03      2.19 o 
   4   7   3       21.30       12.93      1.27 o 
   5   7   3        2.92        3.09      1.26 o 
   6   7   3      142.65      143.82      3.02 o 
   7   7   3       82.61       86.16      2.80 o 
   8   7   3       38.36       22.94      2.85 o 
   9   7   3       81.67       81.17      5.00 o 
  10   7   3        5.14        6.48      2.70 o 
  11   7   3        3.61        4.51      2.68 o 
  12   7   3        0.30       -2.55      2.54 o 
 -13   8   3       47.87       47.71      3.29 o 
 -12   8   3      113.81      125.15      4.61 o 
 -11   8   3      191.31      202.22      6.06 o 
 -10   8   3      423.69      442.90      9.04 o 
  -9   8   3       72.47       73.73      3.08 o 
  -8   8   3      295.91      312.15      7.10 o 
  -7   8   3        1.98        0.91      1.37 o 
  -6   8   3      178.67      174.03      4.06 o 
  -5   8   3      155.42      153.32      4.30 o 
  -4   8   3        0.16        1.08      1.06 o 
  -3   8   3      124.62      127.86      2.60 o 
  -2   8   3      417.08      422.52      5.85 o 
  -1   8   3     1229.52     1322.59     15.85 o 
   0   8   3      256.62      256.93      5.87 o 
   1   8   3      690.07      693.60      8.69 o 
   2   8   3      134.58      152.03      3.76 o 
   3   8   3       33.98       27.67      1.89 o 
   4   8   3      191.02      195.07      4.28 o 
   5   8   3      151.10      173.41      3.62 o 
   6   8   3        8.67        9.61      1.39 o 
   7   8   3      190.55      197.16      3.72 o 
   8   8   3        5.96        3.72      2.48 o 
   9   8   3       54.90       40.53      3.67 o 
  10   8   3       84.18       68.10      4.47 o 
  11   8   3        7.44        4.44      2.79 o 
  12   8   3       18.79       26.11      5.51 o 
 -12   9   3        8.21       11.02      2.78 o 
 -11   9   3      153.40      162.47      7.72 o 
 -10   9   3      178.18      174.96      5.82 o 
  -9   9   3       35.68       32.83      3.04 o 
  -8   9   3        5.65        0.03      2.21 o 
  -7   9   3      499.62      475.12      7.93 o 
  -6   9   3      106.86       92.09      3.00 o 
  -5   9   3        0.71        0.46      1.22 o 
  -4   9   3        0.40       -0.83      1.13 o 
  -3   9   3      153.86      147.17      2.90 o 
  -2   9   3       83.09       84.63      2.56 o 
  -1   9   3       12.52        7.51      1.64 o 
   0   9   3       34.23       36.08      2.26 o 
   1   9   3       25.40       38.46      2.06 o 
   2   9   3      335.72      331.57      5.97 o 
   3   9   3        3.01        1.36      1.36 o 
   4   9   3      115.33      121.17      3.81 o 
   5   9   3       39.46       33.34      2.44 o 
   6   9   3       83.15      105.08      3.35 o 
   7   9   3      126.68      130.93      4.72 o 
   8   9   3       33.35       35.31      3.54 o 
   9   9   3       18.45       17.15      3.25 o 
  10   9   3        2.64        4.47      2.92 o 
  11   9   3        0.16        1.22      2.88 o 
 -12  10   3       17.06       22.44      3.36 o 
 -11  10   3       12.37       12.32      2.84 o 
 -10  10   3        4.52        9.39      2.62 o 
  -9  10   3      284.37      259.92      6.96 o 
  -8  10   3      403.15      383.08      8.46 o 
  -7  10   3      308.86      315.71      6.39 o 
  -6  10   3       12.19       15.37      1.84 o 
  -5  10   3      161.11      163.83      3.90 o 
  -4  10   3      129.71      132.51      3.49 o 
  -3  10   3       83.03       72.77      2.15 o 
  -2  10   3        1.58        3.74      1.61 o 
  -1  10   3      302.96      296.02      5.92 o 
   0  10   3       11.35       10.02      1.92 o 
   1  10   3      100.10       94.56      3.43 o 
   2  10   3       28.95       31.35      4.07 o 
   3  10   3       39.94       43.89      2.48 o 
   4  10   3      146.30      148.03      4.83 o 
   5  10   3      378.27      380.35      6.02 o 
   6  10   3       92.77      109.36      3.75 o 
   7  10   3        1.10        6.30      2.26 o 
   8  10   3      194.24      189.34      7.10 o 
   9  10   3        0.50        0.73      2.77 o 
  10  10   3       14.47       14.49      3.91 o 
 -11  11   3       33.46       25.04      3.41 o 
 -10  11   3        0.00        2.42      2.75 o 
  -9  11   3      114.33      111.39      6.50 o 
  -8  11   3        0.98        0.12      2.27 o 
  -7  11   3      166.29      157.98      7.49 o 
  -6  11   3        0.77       -1.18      1.59 o 
  -5  11   3       10.61        8.75      1.80 o 
  -4  11   3       34.06       29.12      2.71 o 
  -3  11   3       97.39      113.77      3.36 o 
  -2  11   3       44.29       39.56      2.74 o 
  -1  11   3      215.23      213.85      5.30 o 
   0  11   3      313.46      301.96      6.30 o 
   1  11   3       49.75       44.20      2.89 o 
   2  11   3      257.15      239.40      6.48 o 
   3  11   3        1.45        3.30      2.14 o 
   4  11   3      221.28      220.34      6.26 o 
   5  11   3       91.30       93.30      7.77 o 
   6  11   3        1.21        2.57      2.28 o 
   7  11   3       35.37       31.57      3.85 o 
   8  11   3       80.10       68.09      6.32 o 
   9  11   3      129.92      136.73      6.54 o 
  10  11   3        7.15        8.67      3.37 o 
 -10  12   3       60.89       68.07      4.51 o 
  -9  12   3       86.39       77.24      4.63 o 
  -8  12   3       81.26       78.67      5.68 o 
  -7  12   3       12.75        7.90      2.58 o 
  -6  12   3      177.85      165.66      4.98 o 
  -5  12   3      399.76      379.66      6.71 o 
  -4  12   3      179.51      173.12      4.45 o 
  -3  12   3       56.38       40.42      2.59 o 
  -2  12   3      209.81      198.85      5.45 o 
  -1  12   3        3.50       -1.28      1.89 o 
   0  12   3        1.88       -1.88      2.04 o 
   1  12   3       73.66       66.63      3.46 o 
   2  12   3       17.00       25.27      3.15 o 
   3  12   3      404.88      405.59      8.93 o 
   4  12   3      424.73      413.29      9.03 o 
   5  12   3       15.54       17.00      4.40 o 
   6  12   3        1.97        4.56      2.95 o 
   7  12   3        0.02        0.09      2.80 o 
   8  12   3       44.09       38.70      4.28 o 
   9  12   3       44.20       41.81      4.65 o 
  -9  13   3        1.30        0.00      3.94 o 
  -8  13   3        2.88        3.99      3.24 o 
  -7  13   3        0.34       -0.40      2.37 o 
  -6  13   3        3.09        0.73      1.92 o 
  -5  13   3       10.88       12.75      2.51 o 
  -4  13   3        0.77        4.73      2.28 o 
  -3  13   3       89.11       81.27      3.92 o 
  -2  13   3       89.34       83.62      3.93 o 
  -1  13   3      240.31      225.66      5.87 o 
   0  13   3      354.82      355.24      9.90 o 
   1  13   3        3.16        5.22      2.29 o 
   2  13   3      347.40      348.56      8.54 o 
   3  13   3       21.95       21.17      3.03 o 
   4  13   3       11.55       13.56      2.90 o 
   5  13   3      147.14      139.48      5.70 o 
   6  13   3       87.12       79.48      8.54 o 
   7  13   3       19.68       17.95      3.83 o 
   8  13   3        0.25        2.71      4.51 o 
  -8  14   3       14.95       19.65      4.14 o 
  -7  14   3        7.63        5.96      3.47 o 
  -6  14   3        6.80        7.07      3.91 o 
  -5  14   3       12.43       12.50      3.03 o 
  -4  14   3       40.34       45.19      3.46 o 
  -3  14   3      171.71      177.03      5.65 o 
  -2  14   3       15.88       22.93      2.85 o 
  -1  14   3       98.25      107.33      4.45 o 
   0  14   3        0.56       -0.51      2.14 o 
   1  14   3       12.06       10.17      2.81 o 
   2  14   3        2.91       -3.33      2.22 o 
   3  14   3       23.83       22.34      4.30 o 
   4  14   3        2.60       -1.45      2.47 o 
   5  14   3       11.21        6.42      3.32 o 
   6  14   3        2.37        0.74      3.74 o 
  -6  15   3        0.00        3.48      3.67 o 
  -5  15   3       10.00       18.10      3.34 o 
  -4  15   3        9.44       15.79      4.08 o 
  -3  15   3       25.48       19.40      2.93 o 
  -2  15   3       53.57       51.00      3.73 o 
  -1  15   3       29.67       42.45      4.02 o 
   0  15   3       18.74       18.30      4.23 o 
   1  15   3       41.72       48.41      4.14 o 
   2  15   3       74.41       82.30      4.92 o 
   3  15   3        1.37       -1.28      2.60 o 
   4  15   3        0.16        0.47      2.77 o 
   5  15   3       67.48       75.08      5.68 o 
  -3  16   3       42.59       54.23      4.43 o 
  -2  16   3        2.26        0.05      2.88 o 
  -1  16   3        7.50       10.03      3.17 o 
   0  16   3       16.61       14.93      3.49 o 
   1  16   3       58.56       66.40      4.89 o 
   2  16   3        1.34        0.61      2.94 o 
 -15   0   4       44.89       42.30      5.74 o 
 -14   0   4        9.37       12.17      4.28 o 
 -13   0   4      310.79      285.06     11.27 o 
 -12   0   4        0.97        0.15      2.81 o 
 -11   0   4      289.01      252.25      9.82 o 
 -10   0   4       12.94       10.46      1.17 o 
  -9   0   4      188.36      188.54      3.79 o 
  -8   0   4     1214.46     1287.86     25.36 o 
  -7   0   4      641.09      710.39      9.88 o 
  -6   0   4     3574.25     4024.60     55.78 o 
  -5   0   4     2049.65     2270.99     22.17 o 
  -4   0   4       22.96       24.86      1.55 o 
  -3   0   4    11516.90    11864.66    159.53 o 
  -2   0   4        9.67        6.07      0.89 o 
  -1   0   4     3812.03     3730.20     39.05 o 
   0   0   4       65.65       82.20      2.09 o 
   1   0   4     6762.31     6837.96     75.34 o 
   2   0   4      897.48      860.19     12.52 o 
   3   0   4     4381.91     4816.11     53.88 o 
   4   0   4     6215.45     5967.75     66.43 o 
   5   0   4     2210.38     2083.31     28.74 o 
   6   0   4       34.63       29.04      2.20 o 
   7   0   4     3946.11     3854.22     51.18 o 
   8   0   4       68.98       71.02      4.58 o 
   9   0   4      392.94      392.39     16.83 o 
  10   0   4        1.77        0.80      2.74 o 
  11   0   4       76.36       80.40      5.61 o 
  12   0   4        1.64        1.51      2.87 o 
  13   0   4        1.28        2.76      3.16 o 
 -15   1   4        0.18        3.63      2.80 o 
 -14   1   4       20.08       22.76      3.30 o 
 -13   1   4       17.22       17.85      2.99 o 
 -12   1   4        8.62        9.66      3.10 o 
 -11   1   4        5.10        5.82      1.45 o 
 -10   1   4        2.77        1.20      0.75 o 
  -9   1   4       11.66       17.75      1.10 o 
  -8   1   4       53.96       57.39      1.57 o 
  -7   1   4      676.70      726.78      8.59 o 
  -6   1   4     1565.65     1578.94     20.15 o 
  -5   1   4      642.10      642.44      5.35 o 
  -4   1   4     2523.30     2493.35     20.11 o 
  -3   1   4      556.48      550.81      5.58 o 
  -2   1   4     1180.31     1232.04      9.91 o 
  -1   1   4     1058.57      931.25      7.67 o 
   0   1   4       71.17       73.98      1.42 o 
   1   1   4      408.22      378.45      4.33 o 
   2   1   4      147.83      145.19      2.39 o 
   3   1   4      634.04      579.22      6.63 o 
   4   1   4       19.53       34.77      3.47 o 
   5   1   4      984.15      961.25     10.42 o 
   6   1   4      141.95      141.83      3.05 o 
   7   1   4        0.54       -0.82      1.26 o 
   8   1   4       30.64       35.54      2.38 o 
   9   1   4       13.08       15.43      1.57 o 
  10   1   4       25.62       22.00      1.82 o 
  11   1   4       70.31       69.30      3.62 o 
  12   1   4       39.04       38.14      3.07 o 
  13   1   4       18.65       16.73      3.05 o 
 -14   2   4        9.11       10.36      3.64 o 
 -13   2   4      103.02       97.55      3.57 o 
 -12   2   4      101.26       96.47      3.46 o 
 -11   2   4        0.13        0.07      0.88 o 
 -10   2   4        5.57        6.92      0.91 o 
  -9   2   4     1348.55     1344.00     12.30 o 
  -8   2   4        0.00        0.84      0.70 o 
  -7   2   4       67.79       83.18      1.87 o 
  -6   2   4      108.82      150.39      3.70 o 
  -5   2   4      310.35      386.66      4.09 o 
  -4   2   4      542.80      491.66      4.39 o 
  -3   2   4     1153.86     1108.29      9.10 o 
  -2   2   4       97.70       89.57      1.60 o 
  -1   2   4       54.36       82.81      1.75 o 
   0   2   4       43.16       58.62      1.64 o 
   1   2   4        5.85        4.09      0.64 o 
   2   2   4      123.85      125.38      2.07 o 
   3   2   4      503.44      511.79      6.74 o 
   4   2   4      669.02      654.51      8.26 o 
   5   2   4       97.22       91.98      2.43 o 
   6   2   4      798.83      847.70      9.60 o 
   7   2   4      148.87      151.60      3.21 o 
   8   2   4       21.41       21.15      2.15 o 
   9   2   4       56.71       53.37      3.05 o 
  10   2   4      140.88      148.06      4.90 o 
  11   2   4       19.69       20.72      2.73 o 
  12   2   4      108.20      102.90      7.78 o 
  13   2   4        5.03        7.37      2.55 o 
 -14   3   4        2.86        4.13      2.00 o 
 -13   3   4      219.49      230.05      4.61 o 
 -12   3   4        5.16        4.82      1.62 o 
 -11   3   4      219.61      221.27      4.34 o 
 -10   3   4      442.51      429.09      5.62 o 
  -9   3   4      207.41      197.45      3.12 o 
  -8   3   4      534.21      555.62      6.03 o 
  -7   3   4       42.17       48.82      1.56 o 
  -6   3   4        0.01        1.50      0.64 o 
  -5   3   4      289.59      311.32      5.18 o 
  -4   3   4      145.22      161.56      2.30 o 
  -3   3   4      876.27      893.50      7.24 o 
  -2   3   4       16.54       19.56      0.88 o 
  -1   3   4      176.98      179.97      2.53 o 
   0   3   4      138.09      143.69      2.54 o 
   1   3   4       91.30       64.49      1.66 o 
   2   3   4      494.33      501.10      6.13 o 
   3   3   4       62.00      105.61      2.59 o 
   4   3   4      787.45      643.54      8.24 o 
   5   3   4      277.58      255.79      4.16 o 
   6   3   4        3.06        1.56      1.02 o 
   7   3   4       30.13       29.48      2.52 o 
   8   3   4       86.68       84.02      2.97 o 
   9   3   4        6.81        7.43      2.03 o 
  10   3   4        0.75       -0.59      1.88 o 
  11   3   4        3.98        7.18      2.29 o 
  12   3   4        0.00       -2.41      2.09 o 
  13   3   4        2.96        1.86      3.27 o 
 -14   4   4        0.68        3.65      1.61 o 
 -13   4   4       74.95       67.77      4.35 o 
 -12   4   4       55.86       55.97      2.81 o 
 -11   4   4       54.00       59.36      2.55 o 
 -10   4   4      687.61      705.92     10.14 o 
  -9   4   4      318.60      316.58      4.33 o 
  -8   4   4       37.33       47.34      1.59 o 
  -7   4   4       24.68       19.49      1.03 o 
  -6   4   4      606.50      530.08      5.61 o 
  -5   4   4       25.65       33.28      1.15 o 
  -4   4   4      262.00      287.87      3.37 o 
  -3   4   4     1198.14     1115.28      9.22 o 
  -2   4   4      337.12      350.31      3.67 o 
  -1   4   4       13.01       16.37      1.68 o 
   0   4   4       24.56       22.79      1.22 o 
   1   4   4     1001.35      965.50      9.56 o 
   2   4   4      916.56      877.98      9.63 o 
   3   4   4        0.41       -0.65      0.84 o 
   4   4   4        1.47       -1.97      1.31 o 
   5   4   4      111.42      120.64      3.06 o 
   6   4   4       62.13       52.92      2.27 o 
   7   4   4       10.84       10.16      1.57 o 
   8   4   4       33.88       27.54      2.03 o 
   9   4   4       40.55       38.40      3.30 o 
  10   4   4       42.39       38.43      2.94 o 
  11   4   4       26.47       23.36      2.76 o 
  12   4   4       94.23       89.57      4.51 o 
  13   4   4       25.65       28.39      3.18 o 
 -14   5   4        1.25        2.61      3.87 o 
 -13   5   4       56.79       60.91      2.86 o 
 -12   5   4       24.81       25.78      2.80 o 
 -11   5   4      357.93      342.75      5.96 o 
 -10   5   4      630.58      649.64      8.87 o 
  -9   5   4      100.51      100.50      3.15 o 
  -8   5   4      437.68      436.94      5.39 o 
  -7   5   4        1.00        2.15      0.91 o 
  -6   5   4     1452.21     1336.90     12.42 o 
  -5   5   4      163.33      139.36      2.26 o 
  -4   5   4     4627.85     4791.18     35.29 o 
  -3   5   4      292.54      254.17      3.42 o 
  -2   5   4       99.73       93.09      2.15 o 
  -1   5   4        6.84        3.41      1.47 o 
   0   5   4     1794.77     1999.98     18.69 o 
   1   5   4        8.35        8.23      1.11 o 
   2   5   4       83.06       55.48      1.90 o 
   3   5   4        7.39        4.49      1.00 o 
   4   5   4       65.37       58.46      1.65 o 
   5   5   4      136.85      115.04      3.11 o 
   6   5   4        2.97        1.37      1.13 o 
   7   5   4       40.91       43.31      2.02 o 
   8   5   4      106.60      110.08      3.59 o 
   9   5   4       54.04       53.72      3.27 o 
  10   5   4       30.75       22.60      4.51 o 
  11   5   4      421.06      412.90      8.88 o 
  12   5   4       93.87       96.89      4.78 o 
 -14   6   4        0.00       -3.50      2.33 o 
 -13   6   4       14.93       18.03      2.29 o 
 -12   6   4        9.22       11.04      1.96 o 
 -11   6   4        0.21       -2.23      2.08 o 
 -10   6   4      334.27      330.57      5.88 o 
  -9   6   4        6.99        2.58      1.64 o 
  -8   6   4      112.51      102.82      3.19 o 
  -7   6   4      349.57      373.56      5.15 o 
  -6   6   4        0.01       -0.39      0.89 o 
  -5   6   4       61.69       54.62      1.66 o 
  -4   6   4      260.26      246.69      3.50 o 
  -3   6   4     4202.63     4314.39     33.80 o 
  -2   6   4      103.47      122.21      2.58 o 
  -1   6   4       84.36      105.07      2.57 o 
   0   6   4     1239.35     1310.99     13.13 o 
   1   6   4      258.97      264.57      4.42 o 
   2   6   4       51.58       52.72      3.45 o 
   3   6   4       16.10       16.63      1.58 o 
   4   6   4       53.76       48.44      1.71 o 
   5   6   4       15.37       13.58      1.04 o 
   6   6   4      207.01      194.88      3.71 o 
   7   6   4      219.41      224.20      4.40 o 
   8   6   4        0.06       -1.61      1.82 o 
   9   6   4       48.87       40.58      3.11 o 
  10   6   4       23.56       26.99      2.94 o 
  11   6   4        9.52        6.38      2.68 o 
  12   6   4        9.17       10.28      2.70 o 
 -13   7   4       16.14       19.25      2.48 o 
 -12   7   4       50.33       47.09      2.95 o 
 -11   7   4      149.64      143.58      4.55 o 
 -10   7   4       51.97       51.88      4.03 o 
  -9   7   4      178.66      186.77      4.38 o 
  -8   7   4      123.87      119.55      3.52 o 
  -7   7   4     1038.54     1055.09     11.26 o 
  -6   7   4       51.07       52.92      2.63 o 
  -5   7   4      848.81      836.06      9.01 o 
  -4   7   4       15.42       20.91      1.29 o 
  -3   7   4       28.71       32.47      1.50 o 
  -2   7   4      415.48      424.56      5.36 o 
  -1   7   4      972.88     1098.92     13.83 o 
   0   7   4      840.40      853.41      9.47 o 
   1   7   4       24.76       19.07      1.17 o 
   2   7   4      128.07      162.66      3.87 o 
   3   7   4       76.02       67.89      2.68 o 
   4   7   4       66.66       66.27      3.50 o 
   5   7   4      154.15      167.58      3.48 o 
   6   7   4       26.60       27.36      1.58 o 
   7   7   4      284.49      277.21      5.08 o 
   8   7   4      120.95       96.73      4.80 o 
   9   7   4      310.66      295.24      8.32 o 
  10   7   4        9.06       10.86      2.90 o 
  11   7   4        5.57        2.59      5.52 o 
  12   7   4       28.04       27.96      3.80 o 
 -13   8   4       30.89       34.80      3.04 o 
 -12   8   4        5.75        6.69      2.29 o 
 -11   8   4       11.87       12.28      2.27 o 
 -10   8   4        2.83        2.20      1.96 o 
  -9   8   4       53.34       59.26      2.67 o 
  -8   8   4      426.19      423.67      8.43 o 
  -7   8   4      275.31      278.33      5.68 o 
  -6   8   4      337.32      320.20      6.34 o 
  -5   8   4        0.32        0.93      0.96 o 
  -4   8   4      145.46      150.45      2.93 o 
  -3   8   4       40.46       34.15      1.56 o 
  -2   8   4       60.92       60.94      2.33 o 
  -1   8   4        0.61       -1.68      1.12 o 
   0   8   4        0.26        0.18      1.23 o 
   1   8   4      215.77      231.13      3.73 o 
   2   8   4       99.33       94.39      3.17 o 
   3   8   4       53.83       54.92      2.54 o 
   4   8   4       53.87       55.22      3.69 o 
   5   8   4      140.10      135.51      3.24 o 
   6   8   4       14.08       14.85      1.49 o 
   7   8   4        4.12        5.34      1.76 o 
   8   8   4        1.04       -3.14      2.28 o 
   9   8   4       57.86       52.49      4.75 o 
  10   8   4        9.30        9.09      2.99 o 
  11   8   4        1.64        2.08      2.85 o 
 -12   9   4       48.90       49.94      3.76 o 
 -11   9   4       30.93       26.75      3.11 o 
 -10   9   4        1.08        0.79      2.24 o 
  -9   9   4       72.38       77.75      3.94 o 
  -8   9   4       68.13       63.84      3.65 o 
  -7   9   4      387.50      382.31      6.96 o 
  -6   9   4       16.04       16.78      1.76 o 
  -5   9   4       14.54       19.73      1.73 o 
  -4   9   4        2.60        1.09      1.01 o 
  -3   9   4       59.29       50.76      1.90 o 
  -2   9   4       42.49       26.60      1.82 o 
  -1   9   4       16.66       23.72      2.08 o 
   0   9   4      260.15      236.06      4.70 o 
   1   9   4       46.29       37.90      2.59 o 
   2   9   4      134.73      144.53      3.96 o 
   3   9   4        0.37       -2.01      1.34 o 
   4   9   4       65.89       68.85      3.09 o 
   5   9   4       46.03       48.45      2.89 o 
   6   9   4        0.69       -0.26      1.33 o 
   7   9   4       89.77       76.50      3.82 o 
   8   9   4       57.20       52.83      4.18 o 
   9   9   4       79.92       81.19      7.37 o 
  10   9   4        0.20        0.78      2.81 o 
  11   9   4       13.41       15.13      3.52 o 
 -11  10   4       49.89       51.34      3.81 o 
 -10  10   4       21.11       26.79      3.93 o 
  -9  10   4       68.26       56.14      3.66 o 
  -8  10   4       27.21       25.35      2.96 o 
  -7  10   4       53.42       49.19      3.31 o 
  -6  10   4      421.28      400.36      6.46 o 
  -5  10   4       13.32       17.36      1.79 o 
  -4  10   4      160.02      171.81      3.28 o 
  -3  10   4       99.97       98.86      2.61 o 
  -2  10   4        0.79        0.55      1.03 o 
  -1  10   4       47.98       43.33      2.59 o 
   0  10   4        0.23       -0.24      1.65 o 
   1  10   4      249.36      262.72      6.57 o 
   2  10   4        5.18        4.31      1.82 o 
   3  10   4        3.04        0.77      2.20 o 
   4  10   4      252.28      249.10      5.52 o 
   5  10   4        0.25       -0.86      1.57 o 
   6  10   4       49.64       58.83      3.62 o 
   7  10   4      438.26      387.44      8.56 o 
   8  10   4        5.38        6.05      3.00 o 
   9  10   4        4.58        2.82      3.07 o 
  10  10   4       26.54       32.34      6.41 o 
 -11  11   4        0.05       -2.33      2.49 o 
 -10  11   4       72.21       87.74      4.64 o 
  -9  11   4      124.36      120.06      5.17 o 
  -8  11   4       47.44       51.32      3.59 o 
  -7  11   4        0.15        5.71      2.31 o 
  -6  11   4      327.10      321.67      6.55 o 
  -5  11   4      113.42      115.91      3.60 o 
  -4  11   4       44.13       54.51      2.60 o 
  -3  11   4       18.03       15.43      1.49 o 
  -2  11   4       71.60       60.68      2.79 o 
  -1  11   4       16.55       19.23      2.14 o 
   0  11   4       45.58       26.40      2.65 o 
   1  11   4      137.58      138.78      4.53 o 
   2  11   4       28.55       36.29      4.29 o 
   3  11   4        2.96        2.86      2.24 o 
   4  11   4      604.17      583.44     15.99 o 
   5  11   4      149.10      141.13      5.24 o 
   6  11   4       95.03      105.00      6.24 o 
   7  11   4      352.61      367.28     13.98 o 
   8  11   4        0.23       -0.68      2.94 o 
   9  11   4        2.46        5.36      3.31 o 
 -10  12   4       11.87       18.53      3.98 o 
  -9  12   4      174.33      182.35      7.67 o 
  -8  12   4        5.36        9.58      3.33 o 
  -7  12   4       59.87       54.07      4.63 o 
  -6  12   4        9.14       13.98      2.77 o 
  -5  12   4       23.23       26.17      2.72 o 
  -4  12   4      374.30      366.39      7.54 o 
  -3  12   4        5.85        0.08      1.99 o 
  -2  12   4        4.99        5.54      2.14 o 
  -1  12   4        5.72        1.04      2.02 o 
   0  12   4      272.08      260.77      6.21 o 
   1  12   4        0.26        1.64      2.20 o 
   2  12   4      942.74      960.44     22.65 o 
   3  12   4      257.09      268.08      7.32 o 
   4  12   4       33.31       45.83      3.60 o 
   5  12   4      680.45      672.37     16.50 o 
   6  12   4      118.83      139.85      6.54 o 
   7  12   4      353.65      371.53     10.55 o 
   8  12   4        1.77        2.40      4.63 o 
  -9  13   4       41.03       45.21      5.00 o 
  -8  13   4       14.88       22.07      4.00 o 
  -7  13   4        7.12        3.05      4.62 o 
  -6  13   4        6.32        0.05      3.12 o 
  -5  13   4       40.42       44.03      3.76 o 
  -4  13   4       43.67       37.17      3.17 o 
  -3  13   4       16.16       10.33      2.49 o 
  -2  13   4       10.51        7.66      2.38 o 
  -1  13   4       36.99       33.89      3.88 o 
   0  13   4      125.04      115.57      4.56 o 
   1  13   4      113.92      105.61      4.38 o 
   2  13   4        5.15        5.11      2.66 o 
   3  13   4       23.26       26.02      3.30 o 
   4  13   4       75.64       75.44      6.52 o 
   5  13   4        0.24        0.39      2.50 o 
   6  13   4       90.59       95.64      5.75 o 
   7  13   4        1.64        1.03      3.19 o 
  -7  14   4        4.89        4.54      3.92 o 
  -6  14   4        1.39        1.10      3.29 o 
  -5  14   4       55.22       56.84      6.46 o 
  -4  14   4        0.58       -0.72      2.32 o 
  -3  14   4       11.01       13.02      2.67 o 
  -2  14   4        0.00       -3.01      2.01 o 
  -1  14   4        5.99        4.23      3.53 o 
   0  14   4        1.42       -0.17      2.12 o 
   1  14   4       17.42       25.47      3.35 o 
   2  14   4       30.79       30.30      3.60 o 
   3  14   4       17.57       10.39      2.96 o 
   4  14   4        5.06        7.35      2.90 o 
   5  14   4        1.05       -4.80      3.41 o 
   6  14   4        1.09        2.74      5.73 o 
  -5  15   4        0.03        4.79      3.83 o 
  -4  15   4       33.93       45.26      8.40 o 
  -3  15   4       49.12       47.36      3.77 o 
  -2  15   4       59.65       59.80      5.11 o 
  -1  15   4       19.01       14.25      3.22 o 
   0  15   4       15.72       11.84      3.80 o 
   1  15   4       34.20       29.15      4.28 o 
   2  15   4        0.56       -3.51      2.44 o 
   3  15   4        0.31        0.72      2.82 o 
   4  15   4       12.08        6.60      3.03 o 
  -1  16   4        5.06        8.64      3.27 o 
 -14   1   5       23.08       36.48      3.83 o 
 -13   1   5        0.11        1.99      1.53 o 
 -12   1   5        0.32        0.37      1.36 o 
 -11   1   5        7.26        9.12      1.33 o 
 -10   1   5      154.21      157.99      3.14 o 
  -9   1   5        0.46       -0.30      0.85 o 
  -8   1   5      604.68      644.63     10.81 o 
  -7   1   5        9.56        9.79      0.98 o 
  -6   1   5      300.48      380.78      3.71 o 
  -5   1   5        1.46        3.43      0.58 o 
  -4   1   5      546.74      552.03      5.59 o 
  -3   1   5     1307.91     1345.69     11.02 o 
  -2   1   5      352.66      403.53      4.01 o 
  -1   1   5      304.32      310.03      4.06 o 
   0   1   5    11012.37    11168.99     83.29 o 
   1   1   5      800.25      922.08      8.57 o 
   2   1   5     6001.80     6594.04     59.57 o 
   3   1   5     3370.46     3256.37     30.50 o 
   4   1   5     9069.57     9176.48     76.60 o 
   5   1   5     1852.09     1839.03     17.03 o 
   6   1   5      673.90      657.02      8.19 o 
   7   1   5      581.74      580.52      7.59 o 
   8   1   5      147.87      146.59      3.45 o 
   9   1   5       10.88       12.18      2.28 o 
  10   1   5       79.92       78.50      3.87 o 
  11   1   5       36.66       37.04      5.14 o 
  12   1   5       32.34       33.08      3.23 o 
  13   1   5       42.99       45.95      3.63 o 
 -14   2   5       15.18       14.19      2.10 o 
 -13   2   5       18.65       16.63      1.63 o 
 -12   2   5        0.49        0.92      1.31 o 
 -11   2   5      247.29      241.11      4.80 o 
 -10   2   5        9.01        6.62      1.38 o 
  -9   2   5      243.34      241.74      3.71 o 
  -8   2   5       39.76       29.07      1.39 o 
  -7   2   5       39.33       30.79      1.94 o 
  -6   2   5      111.56      132.95      2.00 o 
  -5   2   5       56.27       53.97      2.28 o 
  -4   2   5      121.55      149.98      2.31 o 
  -3   2   5     1987.51     1991.16     16.36 o 
  -2   2   5     2205.93     2262.14     18.38 o 
  -1   2   5     1404.57     1253.44     11.43 o 
   0   2   5      131.53      144.63      3.07 o 
   1   2   5      419.33      473.68      5.79 o 
   2   2   5      264.22      301.39      3.72 o 
   3   2   5       78.65       98.62      2.60 o 
   4   2   5     1158.77     1143.43     17.33 o 
   5   2   5      442.75      400.61      5.75 o 
   6   2   5       26.10       26.32      1.69 o 
   7   2   5        7.80        9.52      1.41 o 
   8   2   5       62.84       63.41      3.61 o 
   9   2   5        0.00       -0.76      1.90 o 
  10   2   5       11.61        9.20      2.31 o 
  11   2   5       20.75       20.99      2.77 o 
  12   2   5        6.10        6.13      2.56 o 
 -14   3   5        0.01        0.38      1.49 o 
 -13   3   5        4.71        5.51      1.62 o 
 -12   3   5       28.55       35.07      2.20 o 
 -11   3   5       93.84      106.48      3.41 o 
 -10   3   5      147.72      137.87      3.77 o 
  -9   3   5        9.59       12.37      1.40 o 
  -8   3   5       24.90       26.64      1.42 o 
  -7   3   5      182.62      204.05      3.40 o 
  -6   3   5      354.76      393.22      4.68 o 
  -5   3   5       47.89       41.73      1.34 o 
  -4   3   5      192.75      229.60      3.02 o 
  -3   3   5     1453.10     1506.91     12.28 o 
  -2   3   5       27.85       26.37      1.21 o 
  -1   3   5      355.31      317.34      3.86 o 
   0   3   5     2160.50     2008.28     18.74 o 
   1   3   5      776.54      843.88      8.71 o 
   2   3   5      401.51      357.36      4.20 o 
   3   3   5        4.91        1.29      0.53 o 
   4   3   5        1.48       -2.38      1.59 o 
   5   3   5       16.32       14.71      1.50 o 
   6   3   5        8.08        5.00      1.23 o 
   7   3   5       42.90       51.09      2.17 o 
   8   3   5        7.77        8.02      1.68 o 
   9   3   5       47.27       42.51      3.05 o 
  10   3   5        9.00        9.62      2.38 o 
  11   3   5       13.11       11.26      2.52 o 
  12   3   5      100.88      107.22      4.85 o 
 -14   4   5       14.15       21.30      2.78 o 
 -13   4   5       45.63       53.35      3.36 o 
 -12   4   5      199.86      199.01      4.79 o 
 -11   4   5       75.10       70.64      2.82 o 
 -10   4   5      386.20      385.42      6.29 o 
  -9   4   5      132.18      143.89      3.66 o 
  -8   4   5      247.29      263.98      4.20 o 
  -7   4   5      613.38      631.57      7.18 o 
  -6   4   5      134.45      144.05      2.91 o 
  -5   4   5        0.73        0.57      0.75 o 
  -4   4   5      230.28      246.90      4.63 o 
  -3   4   5        0.78       -0.07      0.66 o 
  -2   4   5     1415.82     1562.44     12.55 o 
  -1   4   5     1855.31     1847.89     16.52 o 
   0   4   5      239.10      213.85      3.07 o 
   1   4   5       26.87       23.83      1.23 o 
   2   4   5      545.23      507.06      6.04 o 
   3   4   5      315.62      344.78      4.46 o 
   4   4   5      138.91      147.79      3.23 o 
   5   4   5      281.80      289.80      5.16 o 
   6   4   5        4.46        1.77      1.15 o 
   7   4   5       12.69       12.97      1.54 o 
   8   4   5        3.81        2.27      1.95 o 
   9   4   5        0.42       -0.62      2.00 o 
  10   4   5      165.88      150.63      5.31 o 
  11   4   5       10.41        7.40      2.54 o 
  12   4   5        0.06        0.89      2.44 o 
 -14   5   5        1.52       -2.36      2.37 o 
 -13   5   5        0.00       -1.90      1.65 o 
 -12   5   5        0.40        2.36      1.69 o 
 -11   5   5        0.05        0.67      1.60 o 
 -10   5   5      289.76      276.47      5.31 o 
  -9   5   5      233.47      217.63      5.03 o 
  -8   5   5      548.87      554.68      7.77 o 
  -7   5   5      762.70      772.83      8.62 o 
  -6   5   5       66.81       62.44      2.92 o 
  -5   5   5       30.05       21.55      1.40 o 
  -4   5   5      122.16      122.63      2.56 o 
  -3   5   5     1013.62     1118.92      9.54 o 
  -2   5   5        0.35        0.96      0.97 o 
  -1   5   5      311.13      315.12      4.63 o 
   0   5   5     1933.74     1967.13     18.71 o 
   1   5   5        4.70        8.79      0.97 o 
   2   5   5       15.16       15.85      1.83 o 
   3   5   5       43.91       48.83      1.96 o 
   4   5   5      120.76      122.35      3.13 o 
   5   5   5      336.57      355.00      6.70 o 
   6   5   5        2.57        1.68      1.24 o 
   7   5   5       61.92       60.32      2.48 o 
   8   5   5       34.35       33.33      2.81 o 
   9   5   5        0.39       -0.48      2.02 o 
  10   5   5       18.22       18.65      2.74 o 
  11   5   5        8.34        5.62      2.62 o 
  12   5   5        4.29        4.22      3.68 o 
 -13   6   5       11.00       10.37      2.22 o 
 -12   6   5        0.23        1.74      1.86 o 
 -11   6   5        2.08        2.53      2.19 o 
 -10   6   5       44.19       40.77      2.47 o 
  -9   6   5      330.63      304.06      6.02 o 
  -8   6   5       44.80       41.60      2.34 o 
  -7   6   5       48.32       45.57      2.16 o 
  -6   6   5      661.35      639.57      6.57 o 
  -5   6   5        1.97        4.50      1.06 o 
  -4   6   5       90.80       99.00      2.53 o 
  -3   6   5      221.96      239.44      4.25 o 
  -2   6   5      148.40      164.21      3.14 o 
  -1   6   5      621.83      641.77     10.37 o 
   0   6   5      292.71      300.87      4.64 o 
   1   6   5        9.10       12.92      1.33 o 
   2   6   5     1216.02     1217.36     14.81 o 
   3   6   5      527.22      545.55      7.23 o 
   4   6   5        4.07        3.58      1.29 o 
   5   6   5      195.39      196.52      4.12 o 
   6   6   5      529.23      533.91      8.08 o 
   7   6   5       72.03       70.97      2.73 o 
   8   6   5       29.89       22.92      2.67 o 
   9   6   5        4.81        3.65      2.27 o 
  10   6   5      172.26      180.89      7.23 o 
  11   6   5       21.43       23.25      3.07 o 
 -13   7   5        8.84        7.34      2.26 o 
 -12   7   5        6.22       10.94      2.93 o 
 -11   7   5       27.37       29.50      2.84 o 
 -10   7   5       34.18       35.55      2.43 o 
  -9   7   5       42.03       43.09      2.47 o 
  -8   7   5      149.05      124.58      3.61 o 
  -7   7   5      577.82      534.56      7.53 o 
  -6   7   5        2.54        2.30      1.02 o 
  -5   7   5       15.08       27.36      1.75 o 
  -4   7   5      194.24      233.34      5.36 o 
  -3   7   5        0.47        0.49      1.13 o 
  -2   7   5       28.62       24.56      1.64 o 
  -1   7   5      305.80      341.77      5.61 o 
   0   7   5      735.69      799.25      9.97 o 
   1   7   5      109.84      117.71      3.24 o 
   2   7   5      207.49      231.49      4.93 o 
   3   7   5        3.52        2.93      1.46 o 
   4   7   5        3.00        2.84      1.56 o 
   5   7   5       16.67       13.80      1.30 o 
   6   7   5       34.38       36.50      2.82 o 
   7   7   5      399.29      403.33      7.67 o 
   8   7   5        0.42       -3.43      2.29 o 
   9   7   5       27.86       23.31      3.45 o 
  10   7   5        2.89        0.37      2.83 o 
  11   7   5        6.34        1.01      2.57 o 
 -12   8   5        8.46        8.07      2.69 o 
 -11   8   5       22.88       20.20      2.57 o 
 -10   8   5       10.32       11.67      2.26 o 
  -9   8   5      252.50      251.64      5.89 o 
  -8   8   5      723.85      692.33     10.52 o 
  -7   8   5      249.78      263.23      5.42 o 
  -6   8   5      280.66      261.18      4.27 o 
  -5   8   5        1.04       -0.28      1.02 o 
  -4   8   5        0.12        0.51      1.42 o 
  -3   8   5      182.48      161.68      3.74 o 
  -2   8   5      260.69      259.70      4.82 o 
  -1   8   5      194.38      199.99      4.33 o 
   0   8   5      307.18      315.43      5.51 o 
   1   8   5      186.65      182.99      4.11 o 
   2   8   5       29.62       31.64      2.27 o 
   3   8   5      134.79      135.54      4.03 o 
   4   8   5        1.38        0.16      1.53 o 
   5   8   5       20.21       26.73      2.61 o 
   6   8   5       35.22       38.80      2.87 o 
   7   8   5        0.25        0.68      2.04 o 
   8   8   5       17.19       18.40      3.27 o 
   9   8   5       63.01       50.44      4.19 o 
  10   8   5      101.07      109.45      5.84 o 
  11   8   5        5.04        4.86      3.05 o 
 -12   9   5        5.79        9.98      2.83 o 
 -11   9   5       18.84       13.08      2.77 o 
 -10   9   5        2.44        6.35      2.34 o 
  -9   9   5        0.90        0.68      2.09 o 
  -8   9   5      182.55      165.68      5.30 o 
  -7   9   5       11.02        6.54      2.21 o 
  -6   9   5       58.94       74.10      2.79 o 
  -5   9   5       59.64       56.80      2.10 o 
  -4   9   5      201.38      200.48      4.27 o 
  -3   9   5        0.50        3.47      1.48 o 
  -2   9   5        1.11        0.20      1.31 o 
  -1   9   5       24.78       22.24      3.59 o 
   0   9   5      552.08      523.31      7.80 o 
   1   9   5      171.54      169.78      4.18 o 
   2   9   5       25.14       17.89      2.08 o 
   3   9   5       16.79       17.53      2.08 o 
   4   9   5       12.64       10.95      2.31 o 
   5   9   5       77.48       72.32      2.71 o 
   6   9   5        3.80        2.95      2.11 o 
   7   9   5       19.87       13.83      2.61 o 
   8   9   5       15.54       17.43      3.43 o 
   9   9   5       43.97       45.70      4.44 o 
  10   9   5       53.82       53.32      4.72 o 
 -11  10   5        2.03        3.74      2.61 o 
 -10  10   5       13.54       12.02      3.16 o 
  -9  10   5        0.23       -0.07      2.20 o 
  -8  10   5        1.47        0.50      2.60 o 
  -7  10   5      149.82      132.30      4.78 o 
  -6  10   5       78.01       70.20      3.04 o 
  -5  10   5        5.66        2.21      1.40 o 
  -4  10   5       26.90       33.75      2.65 o 
  -3  10   5        3.14        0.63      1.48 o 
  -2  10   5        1.79        1.50      1.78 o 
  -1  10   5       14.97        9.63      2.00 o 
   0  10   5       28.71       26.44      2.49 o 
   1  10   5      121.64      114.90      3.66 o 
   2  10   5        0.07       -0.78      1.71 o 
   3  10   5       28.16       31.07      2.45 o 
   4  10   5       10.00        6.76      2.60 o 
   5  10   5       46.00       40.86      3.28 o 
   6  10   5       50.02       46.18      3.39 o 
   7  10   5      178.64      192.34      7.94 o 
   8  10   5      104.14      118.83      6.24 o 
   9  10   5        4.64        4.19      3.49 o 
 -10  11   5       15.44       13.87      5.32 o 
  -9  11   5       21.22       33.19      5.28 o 
  -8  11   5       41.80       42.78      5.12 o 
  -7  11   5       36.30       44.93      4.36 o 
  -6  11   5      225.57      198.28      6.18 o 
  -5  11   5        0.47       -1.97      2.36 o 
  -4  11   5      172.52      143.85      4.82 o 
  -3  11   5       60.67       53.90      3.17 o 
  -2  11   5       47.17       38.59      2.49 o 
  -1  11   5        0.07        1.27      1.83 o 
   0  11   5        0.43       -2.95      1.97 o 
   1  11   5      242.08      234.96      5.88 o 
   2  11   5       21.69       15.82      2.83 o 
   3  11   5       72.41       68.03      3.96 o 
   4  11   5        0.04        0.62      2.32 o 
   5  11   5       24.64       21.01      3.66 o 
   6  11   5        0.48       -1.51      2.63 o 
   7  11   5       67.53       70.61      6.44 o 
   8  11   5       96.11      104.59      5.99 o 
  -9  12   5        3.36        1.59      3.32 o 
  -8  12   5        5.80        6.80      4.25 o 
  -7  12   5       11.28       18.71      3.69 o 
  -6  12   5      122.55      103.54      4.92 o 
  -5  12   5       12.69        8.27      2.32 o 
  -4  12   5        1.55       -0.09      2.49 o 
  -3  12   5       42.75       36.28      2.98 o 
  -2  12   5       33.32       33.42      2.95 o 
  -1  12   5       74.97       73.20      3.78 o 
   0  12   5      168.50      166.33      5.34 o 
   1  12   5      349.27      341.51      9.79 o 
   2  12   5       63.04       53.86      4.38 o 
   3  12   5      139.76      143.78      5.63 o 
   4  12   5        1.66        4.33      2.53 o 
   5  12   5        9.26        9.32      2.74 o 
   6  12   5       48.41       60.09      7.31 o 
   7  12   5      242.79      262.24     11.20 o 
   8  12   5        8.62        8.40      3.74 o 
  -8  13   5        0.77        3.12      3.73 o 
  -7  13   5        0.18       -0.05      3.11 o 
  -6  13   5       22.17       14.29      4.41 o 
  -5  13   5        0.23       -0.07      2.48 o 
  -4  13   5      215.08      189.36      5.73 o 
  -3  13   5       75.79       80.29      4.07 o 
  -2  13   5        4.62       -3.31      2.21 o 
  -1  13   5       68.31       66.17      3.79 o 
   0  13   5       64.57       66.61      3.78 o 
   1  13   5       28.82       32.93      3.52 o 
   2  13   5        4.26        3.47      2.61 o 
   3  13   5        5.53        8.98      2.79 o 
   4  13   5       20.80       16.57      3.12 o 
   5  13   5       48.48       53.06      7.61 o 
   6  13   5       19.78       14.61      7.21 o 
  -7  14   5        4.44        8.39      3.69 o 
  -6  14   5       62.01       83.85      6.00 o 
  -5  14   5       11.85       19.64      5.11 o 
  -4  14   5       37.84       34.64      3.28 o 
  -3  14   5       12.23       14.57      2.82 o 
  -2  14   5       19.80       13.71      2.87 o 
  -1  14   5        1.22       -1.93      2.39 o 
   0  14   5       13.78        9.96      2.65 o 
   1  14   5       27.91       17.51      3.87 o 
   2  14   5       36.17       36.21      3.90 o 
   3  14   5       14.58       16.08      3.32 o 
   4  14   5       41.44       39.55      3.97 o 
   5  14   5        7.54       11.63      3.70 o 
  -4  15   5       54.62       68.78      8.25 o 
  -3  15   5      103.53      129.84      5.31 o 
  -2  15   5       28.66       33.41      3.44 o 
  -1  15   5        5.94        6.55      3.03 o 
   0  15   5        4.96        6.68      3.04 o 
   1  15   5        0.07       -1.90      4.04 o 
   2  15   5        0.12       -0.82      2.72 o 
 -14   0   6       31.50       37.45      2.89 o 
 -13   0   6       10.18        9.99      3.36 o 
 -12   0   6      362.24      344.72      8.26 o 
 -11   0   6       67.45       71.41      7.47 o 
 -10   0   6        3.83        2.35      1.75 o 
  -9   0   6        0.00       -1.75      1.63 o 
  -8   0   6        1.47        0.68      1.30 o 
  -7   0   6       91.38       97.05      3.84 o 
  -6   0   6      236.13      214.91      5.75 o 
  -5   0   6     1652.33     1688.58     19.48 o 
  -4   0   6      100.22      141.34      3.38 o 
  -3   0   6      221.69      275.17      4.93 o 
  -2   0   6      378.37      428.11      7.09 o 
  -1   0   6      220.27      281.72      5.43 o 
   0   0   6     2069.56     2335.29     31.81 o 
   1   0   6      842.10      914.39     11.13 o 
   2   0   6       35.54       55.53      2.81 o 
   3   0   6     1648.73     1721.83     24.20 o 
   4   0   6     1285.34     1194.90     16.19 o 
   5   0   6     1020.60      972.71     13.23 o 
   6   0   6      600.88      600.40      9.06 o 
   7   0   6     2280.15     2234.52     29.29 o 
   8   0   6      192.60      164.47      7.47 o 
   9   0   6      291.11      318.34     10.49 o 
  10   0   6      269.75      264.31     10.03 o 
  11   0   6       27.23       21.03      4.11 o 
  12   0   6       41.52       27.90      5.21 o 
 -14   1   6        3.47        6.35      1.55 o 
 -13   1   6       25.67       28.51      3.73 o 
 -12   1   6        0.82        0.61      1.36 o 
 -11   1   6        1.21       -0.18      1.30 o 
 -10   1   6       95.37       96.01      3.07 o 
  -9   1   6      206.83      190.73      4.38 o 
  -8   1   6       11.84       24.25      2.10 o 
  -7   1   6        2.80        3.90      1.34 o 
  -6   1   6       34.54       33.14      1.69 o 
  -5   1   6       19.66       31.02      1.53 o 
  -4   1   6        0.31        1.87      0.72 o 
  -3   1   6       84.86       76.46      1.78 o 
  -2   1   6        3.11        3.53      0.75 o 
  -1   1   6      270.71      272.97      3.39 o 
   0   1   6      696.31      785.44      7.44 o 
   1   1   6     1347.41     1410.41     12.64 o 
   2   1   6      130.61      142.12      2.68 o 
   3   1   6        3.53       -1.07      1.16 o 
   4   1   6      115.54      108.35      2.83 o 
   5   1   6      493.43      464.76      5.91 o 
   6   1   6       70.02       78.07      3.13 o 
   7   1   6      469.85      466.52      6.15 o 
   8   1   6       89.84       89.86      4.39 o 
   9   1   6       14.80       13.89      2.59 o 
  10   1   6       30.37       21.05      2.81 o 
  11   1   6       11.26        9.63      2.61 o 
  12   1   6       30.34       32.35      3.47 o 
 -14   2   6        0.42        3.26      1.84 o 
 -13   2   6      200.95      219.31      6.18 o 
 -12   2   6        1.71        0.39      1.77 o 
 -11   2   6       55.35       48.00      2.49 o 
 -10   2   6        0.00       -1.31      1.39 o 
  -9   2   6       72.80       67.75      2.85 o 
  -8   2   6      159.28      145.07      3.28 o 
  -7   2   6       49.08       46.55      1.69 o 
  -6   2   6        4.66        5.67      1.00 o 
  -5   2   6      751.49      718.19      7.88 o 
  -4   2   6      767.07      823.31      8.00 o 
  -3   2   6       32.46       38.50      1.36 o 
  -2   2   6       65.33       78.97      1.90 o 
  -1   2   6     1407.02     1414.34     11.66 o 
   0   2   6     1543.50     1501.36     12.80 o 
   1   2   6      700.24      686.90      8.02 o 
   2   2   6        1.42        2.23      0.73 o 
   3   2   6      334.12      361.95      5.23 o 
   4   2   6      170.54      162.83      3.36 o 
   5   2   6       55.92       50.65      1.95 o 
   6   2   6      149.36      159.04      3.41 o 
   7   2   6        0.00        3.31      3.21 o 
   8   2   6      373.12      390.20      8.20 o 
   9   2   6       35.15       38.73      3.14 o 
  10   2   6       12.83       14.14      2.70 o 
  11   2   6       24.77       25.28      3.13 o 
  12   2   6       92.91       92.42      4.77 o 
 -14   3   6        0.22        2.67      1.75 o 
 -13   3   6      104.78      109.28      4.84 o 
 -12   3   6       73.44       66.56      3.12 o 
 -11   3   6      201.90      199.23      4.78 o 
 -10   3   6        2.77        6.85      1.91 o 
  -9   3   6       48.36       49.83      2.62 o 
  -8   3   6      175.09      158.73      5.12 o 
  -7   3   6      147.92      149.92      2.67 o 
  -6   3   6        5.47        3.76      0.84 o 
  -5   3   6       92.04       84.68      2.12 o 
  -4   3   6       16.36       13.27      1.09 o 
  -3   3   6      481.62      505.62      5.57 o 
  -2   3   6       68.82       72.17      1.94 o 
  -1   3   6       34.83       61.43      1.84 o 
   0   3   6        0.68        1.43      1.40 o 
   1   3   6       99.68      112.77      2.25 o 
   2   3   6      107.61      116.49      2.31 o 
   3   3   6       72.35       66.79      1.99 o 
   4   3   6        0.08        1.23      1.03 o 
   5   3   6      202.76      223.62      5.00 o 
   6   3   6       22.67       20.99      1.78 o 
   7   3   6        6.65        3.89      1.50 o 
   8   3   6      525.26      518.66      9.77 o 
   9   3   6       13.96       11.44      2.46 o 
  10   3   6      188.69      184.96      5.98 o 
  11   3   6        5.03        5.35      2.56 o 
  12   3   6        0.88       -0.85      2.50 o 
 -14   4   6        0.88        0.73      1.77 o 
 -13   4   6       14.29       16.63      2.16 o 
 -12   4   6        1.12        5.45      1.86 o 
 -11   4   6        0.09       -1.50      1.64 o 
 -10   4   6        0.12       -2.40      1.92 o 
  -9   4   6       16.68       14.38      2.04 o 
  -8   4   6      759.47      743.67     10.69 o 
  -7   4   6      641.68      648.89      7.76 o 
  -6   4   6      186.85      186.18      3.17 o 
  -5   4   6      239.83      263.03      3.87 o 
  -4   4   6      592.58      663.26      7.68 o 
  -3   4   6        3.00        3.03      0.82 o 
  -2   4   6        3.54        9.10      0.88 o 
  -1   4   6        7.34        4.75      1.00 o 
   0   4   6       30.28       28.20      1.36 o 
   1   4   6      168.42      152.63      2.96 o 
   2   4   6        5.08        2.72      0.86 o 
   3   4   6       73.69       82.73      2.06 o 
   4   4   6       17.75       19.25      1.53 o 
   5   4   6     1004.96      991.79     12.54 o 
   6   4   6        6.80        7.26      1.56 o 
   7   4   6       78.19       93.21      3.91 o 
   8   4   6        6.46        7.74      2.34 o 
   9   4   6       38.70       38.82      3.29 o 
  10   4   6       28.14       22.48      3.05 o 
  11   4   6       29.43       24.78      3.24 o 
 -13   5   6        3.61        6.59      3.17 o 
 -12   5   6       89.33       97.07      3.93 o 
 -11   5   6       34.95       37.86      2.65 o 
 -10   5   6       16.26        9.36      2.03 o 
  -9   5   6      283.79      260.87      5.75 o 
  -8   5   6       88.03       89.61      3.56 o 
  -7   5   6       28.71       22.76      1.51 o 
  -6   5   6       23.14       17.06      1.92 o 
  -5   5   6       27.27       29.88      1.61 o 
  -4   5   6       35.00       34.94      1.70 o 
  -3   5   6      893.27      898.35      8.94 o 
  -2   5   6      322.50      280.30      4.45 o 
  -1   5   6      146.76      133.00      2.92 o 
   0   5   6       47.80       44.58      1.96 o 
   1   5   6      482.22      506.48      6.27 o 
   2   5   6       82.45       88.57      2.52 o 
   3   5   6      394.89      389.81      5.10 o 
   4   5   6       18.29       13.67      1.65 o 
   5   5   6      755.11      788.17     10.68 o 
   6   5   6      344.28      321.66      6.05 o 
   7   5   6      316.77      317.09      5.69 o 
   8   5   6        2.05        0.42      2.11 o 
   9   5   6      120.63      118.48      5.88 o 
  10   5   6       27.45       32.19      3.30 o 
  11   5   6      106.49      127.94      6.29 o 
 -13   6   6       17.07       19.17      2.71 o 
 -12   6   6        8.29        7.63      2.32 o 
 -11   6   6        8.77        7.17      2.07 o 
 -10   6   6        1.10       -0.84      1.86 o 
  -9   6   6       20.81       18.36      2.29 o 
  -8   6   6      282.68      274.77      5.91 o 
  -7   6   6      256.85      269.63      4.65 o 
  -6   6   6      143.25      142.35      3.15 o 
  -5   6   6       41.40       45.50      1.94 o 
  -4   6   6      789.40      840.43      9.51 o 
  -3   6   6      532.74      544.05      7.51 o 
  -2   6   6       11.43        9.56      1.49 o 
  -1   6   6     1521.26     1418.29     15.67 o 
   0   6   6     1041.43     1041.14     13.32 o 
   1   6   6        7.97        6.62      1.68 o 
   2   6   6      849.76      812.76     10.52 o 
   3   6   6      868.28      888.53     11.53 o 
   4   6   6      462.33      468.33      7.47 o 
   5   6   6        1.31       -1.84      1.45 o 
   6   6   6      137.93      152.56      8.46 o 
   7   6   6       34.50       33.01      2.26 o 
   8   6   6       76.06       79.84      4.07 o 
   9   6   6       15.07       12.50      2.70 o 
  10   6   6      161.37      161.66      5.92 o 
  11   6   6        4.28        2.53      2.73 o 
 -13   7   6        8.05       12.32      2.73 o 
 -12   7   6        7.31        6.49      2.51 o 
 -11   7   6       41.59       49.69      4.46 o 
 -10   7   6      132.08      144.84      4.64 o 
  -9   7   6      119.29      108.72      4.04 o 
  -8   7   6       66.21       63.84      3.65 o 
  -7   7   6       50.62       37.85      2.22 o 
  -6   7   6      274.33      242.31      4.31 o 
  -5   7   6      132.26      115.06      3.16 o 
  -4   7   6      141.34      150.51      4.63 o 
  -3   7   6       46.78       51.31      2.33 o 
  -2   7   6        4.46        1.64      1.26 o 
  -1   7   6      153.52      166.60      4.32 o 
   0   7   6       98.42       82.38      3.27 o 
   1   7   6       29.99       21.40      2.40 o 
   2   7   6        6.70        6.45      1.85 o 
   3   7   6     1020.02     1008.33     20.70 o 
   4   7   6       61.54       52.04      3.22 o 
   5   7   6      110.97      120.68      4.00 o 
   6   7   6      119.21      132.73      4.11 o 
   7   7   6       12.61        9.99      2.08 o 
   8   7   6        0.50       -2.63      2.19 o 
   9   7   6       22.35       19.11      3.08 o 
  10   7   6        4.33        2.64      2.67 o 
 -12   8   6       14.62       16.03      2.84 o 
 -11   8   6        0.21        1.54      2.27 o 
 -10   8   6       16.71       14.89      2.67 o 
  -9   8   6       76.35       77.04      4.13 o 
  -8   8   6       17.65       17.73      2.77 o 
  -7   8   6       72.51       66.78      4.39 o 
  -6   8   6      171.22      174.87      4.16 o 
  -5   8   6      111.57      101.78      3.17 o 
  -4   8   6       59.03       46.07      2.30 o 
  -3   8   6      222.74      225.74      4.95 o 
  -2   8   6        1.49        1.18      1.43 o 
  -1   8   6       50.36       42.27      2.57 o 
   0   8   6        0.93       -0.53      1.85 o 
   1   8   6      313.69      325.71      7.11 o 
   2   8   6      407.49      411.81      8.44 o 
   3   8   6      177.22      173.31      5.24 o 
   4   8   6       10.05       13.03      2.30 o 
   5   8   6        0.62       -2.74      1.98 o 
   6   8   6       22.19       21.71      2.66 o 
   7   8   6       16.40       11.54      4.28 o 
   8   8   6      134.72      128.17      6.15 o 
   9   8   6        0.74       -3.92      2.61 o 
  10   8   6       13.15       11.62      3.44 o 
 -11   9   6       19.59       20.51      3.05 o 
 -10   9   6        3.12       -0.52      2.17 o 
  -9   9   6       17.88       17.58      2.71 o 
  -8   9   6       26.37       16.71      3.22 o 
  -7   9   6       59.44       44.49      4.01 o 
  -6   9   6        8.45        8.63      2.07 o 
  -5   9   6      114.39      105.80      4.30 o 
  -4   9   6        8.82        5.55      1.63 o 
  -3   9   6       86.71       69.71      2.89 o 
  -2   9   6       84.61       85.97      3.24 o 
  -1   9   6      144.14      144.84      4.47 o 
   0   9   6       64.66       61.00      3.15 o 
   1   9   6        0.55       -1.92      1.96 o 
   2   9   6       19.29       20.55      4.36 o 
   3   9   6       74.98       63.57      3.57 o 
   4   9   6       48.04       38.68      3.17 o 
   5   9   6        0.65       -2.78      1.85 o 
   6   9   6      123.87      112.50      4.69 o 
   7   9   6       14.23       11.22      3.98 o 
   8   9   6       23.96       25.80      3.82 o 
   9   9   6       10.28       16.86      3.72 o 
 -11  10   6        0.27        2.11      3.12 o 
 -10  10   6        1.51       -3.01      2.79 o 
  -9  10   6        0.63       -0.84      3.55 o 
  -8  10   6       36.90       25.75      3.67 o 
  -7  10   6       32.94       34.07      3.92 o 
  -6  10   6        0.33       -2.53      2.14 o 
  -5  10   6      174.48      164.99      4.85 o 
  -4  10   6      109.31      108.13      4.08 o 
  -3  10   6        1.35       -2.18      1.45 o 
  -2  10   6        6.78        9.36      1.94 o 
  -1  10   6       51.04       59.39      3.29 o 
   0  10   6      437.21      445.59      8.23 o 
   1  10   6      381.71      377.44      8.34 o 
   2  10   6       11.16        9.24      2.46 o 
   3  10   6       32.38       35.10      4.17 o 
   4  10   6       41.28       46.42      3.44 o 
   5  10   6        0.41       -1.80      2.15 o 
   6  10   6      120.56      133.41      5.37 o 
   7  10   6       48.79       42.79      5.53 o 
   8  10   6       62.22       68.35      5.22 o 
   9  10   6        5.31        9.66      3.56 o 
 -10  11   6       15.30       18.36      3.85 o 
  -9  11   6       79.82       84.81      8.32 o 
  -8  11   6        0.00       -0.94      5.32 o 
  -7  11   6       12.74       11.30      3.39 o 
  -6  11   6       30.82       26.94      4.53 o 
  -5  11   6       31.15       30.41      2.82 o 
  -4  11   6        5.89        5.35      2.16 o 
  -3  11   6      330.11      322.32      7.03 o 
  -2  11   6       48.36       37.71      2.99 o 
  -1  11   6        7.76        6.01      2.28 o 
   0  11   6       46.19       46.86      3.27 o 
   1  11   6        8.36        4.22      3.76 o 
   2  11   6      108.30       93.92      7.00 o 
   3  11   6      151.52      163.14      5.91 o 
   4  11   6       77.97       82.93      4.39 o 
   5  11   6       30.80       34.41      3.41 o 
   6  11   6       11.80        4.36      2.98 o 
   7  11   6       56.22       60.00      6.27 o 
   8  11   6       13.41       10.59      3.85 o 
  -9  12   6       29.20       38.92      4.83 o 
  -8  12   6        1.83        7.09      3.41 o 
  -7  12   6        2.27        2.67      3.16 o 
  -6  12   6      111.75      118.61      7.52 o 
  -5  12   6       31.74       34.21      3.48 o 
  -4  12   6      133.09      126.52      4.78 o 
  -3  12   6       65.67       57.91      3.59 o 
  -2  12   6       13.20       14.53      2.66 o 
  -1  12   6      880.80      838.34     12.95 o 
   0  12   6        8.43       12.59      2.61 o 
   1  12   6      457.52      453.26     14.78 o 
   2  12   6       87.71       89.00      4.74 o 
   3  12   6       82.58       79.36      4.57 o 
   4  12   6      266.15      316.41      8.39 o 
   5  12   6       18.40       23.30      3.35 o 
   6  12   6       55.66       62.10      5.03 o 
   7  12   6        4.34        4.28      8.48 o 
  -7  13   6        0.14       -0.66      3.23 o 
  -6  13   6       30.13       33.93      6.03 o 
  -5  13   6       11.05        9.66      2.96 o 
  -4  13   6       33.05       33.82      3.27 o 
  -3  13   6      130.43      160.21      5.55 o 
  -2  13   6      395.09      389.65      8.37 o 
  -1  13   6       17.29       19.06      3.05 o 
   0  13   6        2.87        4.50      2.36 o 
   1  13   6       41.21       36.14      3.68 o 
   2  13   6        6.74        4.53      2.70 o 
   3  13   6       14.03       17.49      3.24 o 
   4  13   6      155.86      170.29      7.73 o 
   5  13   6       20.89       22.31      4.16 o 
  -6  14   6       10.82       13.82      4.15 o 
  -5  14   6        4.33        5.95      3.81 o 
  -4  14   6        0.90        3.12      2.90 o 
  -3  14   6        0.24       -1.01      2.47 o 
  -2  14   6       18.40       16.25      3.02 o 
  -1  14   6       13.29        4.95      2.56 o 
   0  14   6        3.77        5.09      2.57 o 
   1  14   6        9.28        1.73      2.69 o 
   2  14   6       10.03       10.74      3.20 o 
   3  14   6       42.42       40.65      4.08 o 
  -2  15   6        4.77        3.03      2.70 o 
  -1  15   6       11.56       13.55      4.27 o 
   0  15   6        0.49        0.43      2.81 o 
 -14   1   7        0.13        0.94      2.37 o 
 -13   1   7        4.48        5.93      1.77 o 
 -12   1   7      113.81      102.55      3.44 o 
 -11   1   7       13.60       13.53      1.84 o 
 -10   1   7        3.43       -0.87      1.36 o 
  -9   1   7        0.34       -1.88      1.25 o 
  -8   1   7        4.30        4.74      1.42 o 
  -7   1   7       29.05       24.65      1.31 o 
  -6   1   7      211.02      201.31      3.33 o 
  -5   1   7      163.29      195.74      3.35 o 
  -4   1   7     2429.80     2419.49     21.14 o 
  -3   1   7       17.00       16.78      1.28 o 
  -2   1   7     1511.56     1649.01     15.90 o 
  -1   1   7       91.98       93.49      2.34 o 
   0   1   7       98.29      117.45      2.60 o 
   1   1   7      222.83      214.85      3.48 o 
   2   1   7      287.74      276.84      5.00 o 
   3   1   7       94.50       97.33      2.64 o 
   4   1   7       28.50       27.35      1.65 o 
   5   1   7       97.94       86.07      2.66 o 
   6   1   7     1157.61     1086.91     12.77 o 
   7   1   7      380.28      387.75      6.38 o 
   8   1   7       46.99       46.07      3.45 o 
   9   1   7      108.52      118.08      4.97 o 
  10   1   7       18.25       12.97      2.88 o 
  11   1   7        9.50        5.29      2.69 o 
 -14   2   7       10.69       16.24      2.14 o 
 -13   2   7       63.75       59.92      5.24 o 
 -12   2   7        5.95        6.92      1.80 o 
 -11   2   7        5.17        8.96      1.77 o 
 -10   2   7       46.32       31.43      2.22 o 
  -9   2   7        0.49        1.18      1.71 o 
  -8   2   7        8.74       10.86      1.86 o 
  -7   2   7      801.57      761.26      9.47 o 
  -6   2   7       20.18       24.54      1.45 o 
  -5   2   7       51.76       40.90      2.68 o 
  -4   2   7      260.75      266.74      4.05 o 
  -3   2   7       33.98       36.20      1.53 o 
  -2   2   7      584.79      672.94      6.95 o 
  -1   2   7       89.32       74.22      2.17 o 
   0   2   7      445.04      405.70      5.29 o 
   1   2   7      255.19      283.44      5.42 o 
   2   2   7      291.33      289.30      4.55 o 
   3   2   7      241.56      256.78      4.69 o 
   4   2   7       78.32       82.74      3.87 o 
   5   2   7       17.81       24.35      1.65 o 
   6   2   7      874.76      890.28     11.49 o 
   7   2   7       15.86       18.21      2.13 o 
   8   2   7      630.14      629.24     12.87 o 
   9   2   7       21.96       22.11      3.61 o 
  10   2   7      185.84      186.57      6.32 o 
  11   2   7        0.01        2.20      2.67 o 
 -13   3   7      117.25      129.19      4.08 o 
 -12   3   7        4.77        4.69      2.02 o 
 -11   3   7       21.88       15.57      2.23 o 
 -10   3   7       12.85        8.79      1.97 o 
  -9   3   7       42.03       37.36      2.65 o 
  -8   3   7      246.37      242.19      6.27 o 
  -7   3   7      185.36      177.68      4.59 o 
  -6   3   7        0.32        1.29      1.01 o 
  -5   3   7       29.95       27.57      1.84 o 
  -4   3   7       37.61       39.50      1.72 o 
  -3   3   7        0.20       -0.32      0.99 o 
  -2   3   7      310.63      340.71      4.75 o 
  -1   3   7       49.39       41.49      1.67 o 
   0   3   7       22.35       11.68      1.33 o 
   1   3   7      431.20      419.43      5.92 o 
   2   3   7        0.31        2.80      0.94 o 
   3   3   7      137.87      129.52      3.23 o 
   4   3   7        2.05        1.02      1.20 o 
   5   3   7        0.62        0.55      1.33 o 
   6   3   7      908.55      933.37     13.76 o 
   7   3   7       66.73       61.69      2.77 o 
   8   3   7       54.07       56.34      3.72 o 
   9   3   7        0.02       -0.04      2.33 o 
  10   3   7       98.94      103.91      7.35 o 
  11   3   7       47.01       46.71      3.93 o 
 -13   4   7       12.61       22.66      2.48 o 
 -12   4   7       43.84       45.20      2.93 o 
 -11   4   7        5.73        2.05      1.98 o 
 -10   4   7      475.98      463.49      8.23 o 
  -9   4   7      186.28      163.80      5.22 o 
  -8   4   7     1204.34     1226.54     16.06 o 
  -7   4   7       24.69       27.24      1.97 o 
  -6   4   7       78.74       67.84      2.32 o 
  -5   4   7        1.46        1.75      1.06 o 
  -4   4   7       11.84        6.40      1.22 o 
  -3   4   7        9.22        5.11      1.33 o 
  -2   4   7       37.88       20.76      1.57 o 
  -1   4   7      138.91      160.28      3.70 o 
   0   4   7        2.19        1.54      1.05 o 
   1   4   7      492.35      482.13      6.54 o 
   2   4   7       28.81       26.62      1.46 o 
   3   4   7      229.52      246.32      4.25 o 
   4   4   7        2.73        2.99      1.34 o 
   5   4   7      954.70      943.11     14.66 o 
   6   4   7       35.56       32.30      2.05 o 
   7   4   7       29.54       28.18      2.15 o 
   8   4   7       67.94       73.26      4.81 o 
   9   4   7      100.81       95.43      4.62 o 
  10   4   7        0.72       -2.92      2.45 o 
  11   4   7        0.81        0.67      2.62 o 
 -13   5   7        0.42        1.31      2.13 o 
 -12   5   7        1.57        0.88      1.97 o 
 -11   5   7        8.44        6.18      2.07 o 
 -10   5   7      256.75      261.68      6.15 o 
  -9   5   7       35.45       30.23      2.72 o 
  -8   5   7      301.56      260.36      5.93 o 
  -7   5   7      144.94      152.61      3.85 o 
  -6   5   7       37.46       36.38      2.16 o 
  -5   5   7      149.76      137.64      3.22 o 
  -4   5   7      722.33      743.99      8.80 o 
  -3   5   7       25.55       27.41      1.41 o 
  -2   5   7      132.50      121.91      2.62 o 
  -1   5   7       67.31       69.12      2.94 o 
   0   5   7      267.57      278.39      4.62 o 
   1   5   7      211.33      223.18      4.50 o 
   2   5   7      778.58      793.57      8.79 o 
   3   5   7     2210.40     2274.44     23.36 o 
   4   5   7     1134.46     1173.77     13.38 o 
   5   5   7      120.78      120.02      5.40 o 
   6   5   7       97.73      102.83      3.75 o 
   7   5   7       59.98       51.77      2.81 o 
   8   5   7        6.87        5.23      2.50 o 
   9   5   7       26.76       30.81      4.51 o 
  10   5   7       31.67       21.91      4.30 o 
 -13   6   7       31.51       31.47      3.18 o 
 -12   6   7       33.27       39.68      3.30 o 
 -11   6   7      115.48      125.62      4.57 o 
 -10   6   7       23.74       21.08      2.55 o 
  -9   6   7       69.76       70.83      3.48 o 
  -8   6   7        2.93        1.36      1.95 o 
  -7   6   7      420.78      367.87      6.24 o 
  -6   6   7      101.09      101.81      2.98 o 
  -5   6   7       59.04       52.40      3.20 o 
  -4   6   7        0.19       -1.14      0.90 o 
  -3   6   7      173.08      169.50      4.00 o 
  -2   6   7       81.33       87.12      3.07 o 
  -1   6   7      931.37      906.32     12.28 o 
   0   6   7      847.88      826.35     11.55 o 
   1   6   7      337.23      368.09      6.01 o 
   2   6   7      416.70      438.30      7.08 o 
   3   6   7      233.73      237.99      4.38 o 
   4   6   7      305.44      300.32      6.00 o 
   5   6   7      302.99      317.76      6.26 o 
   6   6   7      762.33      796.45     12.15 o 
   7   6   7       35.98       41.31      2.89 o 
   8   6   7      172.54      194.67      6.28 o 
   9   6   7       17.59       14.56      2.99 o 
  10   6   7       91.36       91.95      4.86 o 
 -12   7   7        1.99        2.68      2.67 o 
 -11   7   7        9.39       14.73      2.82 o 
 -10   7   7       88.84       88.74      3.94 o 
  -9   7   7       75.76       76.20      3.61 o 
  -8   7   7        7.02        8.90      2.41 o 
  -7   7   7      137.84      143.92      4.63 o 
  -6   7   7      505.67      481.44      6.82 o 
  -5   7   7      355.70      368.41      6.13 o 
  -4   7   7        1.76        0.10      1.39 o 
  -3   7   7       19.04       23.85      2.04 o 
  -2   7   7      147.86      143.32      4.27 o 
  -1   7   7       56.52       57.26      2.90 o 
   0   7   7       51.53       44.44      2.71 o 
   1   7   7      370.07      373.54      7.74 o 
   2   7   7     1019.47     1007.74     15.10 o 
   3   7   7        5.13        0.49      1.68 o 
   4   7   7      103.86      104.10      2.76 o 
   5   7   7      202.63      204.34      5.04 o 
   6   7   7       23.37       27.28      2.59 o 
   7   7   7        6.84        1.95      1.98 o 
   8   7   7        6.89        6.23      2.67 o 
   9   7   7        1.22        1.54      2.51 o 
  10   7   7       67.27       70.17      5.33 o 
 -12   8   7       48.67       51.14      3.93 o 
 -11   8   7       31.89       36.26      4.82 o 
 -10   8   7       10.69       12.30      2.79 o 
  -9   8   7      106.16      110.66      4.93 o 
  -8   8   7       49.73       35.49      3.32 o 
  -7   8   7        6.38        8.34      3.10 o 
  -6   8   7      723.70      734.14      9.85 o 
  -5   8   7      127.20      133.76      3.82 o 
  -4   8   7        3.33        3.52      1.70 o 
  -3   8   7       24.33       22.82      2.18 o 
  -2   8   7       24.53       23.29      2.35 o 
  -1   8   7      143.42      142.46      4.49 o 
   0   8   7      182.72      178.35      5.84 o 
   1   8   7       15.78       10.05      2.41 o 
   2   8   7      379.31      364.06     11.38 o 
   3   8   7       66.40       68.17      3.70 o 
   4   8   7        0.25       -2.66      1.77 o 
   5   8   7      251.66      257.40      6.75 o 
   6   8   7        8.50        8.79      2.38 o 
   7   8   7       12.76        8.14      3.23 o 
   8   8   7        2.29        2.52      3.04 o 
   9   8   7       42.24       44.81      4.49 o 
 -11   9   7        0.83        4.25      3.74 o 
 -10   9   7       28.48       30.28      4.00 o 
  -9   9   7       21.78       23.07      3.61 o 
  -8   9   7        0.00       -2.15      2.61 o 
  -7   9   7       59.68       56.63      4.49 o 
  -6   9   7       20.51       19.34      2.88 o 
  -5   9   7        6.78       -0.95      2.75 o 
  -4   9   7        0.17       -2.27      1.51 o 
  -3   9   7       74.52       63.62      3.67 o 
  -2   9   7        0.73        3.52      2.10 o 
  -1   9   7      287.18      277.47      6.31 o 
   0   9   7        4.37        0.50      2.18 o 
   1   9   7        3.49       -0.65      2.30 o 
   2   9   7      523.47      540.02     10.44 o 
   3   9   7       55.33       55.41      3.64 o 
   4   9   7       27.56       25.92      3.00 o 
   5   9   7        1.22       -0.90      2.19 o 
   6   9   7        7.15        4.31      2.32 o 
   7   9   7        0.73       -3.86      4.44 o 
   8   9   7       51.20       60.24      5.26 o 
 -10  10   7        6.31       11.53      3.76 o 
  -9  10   7       20.14       25.01      3.89 o 
  -8  10   7        2.41        2.51      2.88 o 
  -7  10   7        0.15       -0.07      2.81 o 
  -6  10   7       22.38       19.07      3.33 o 
  -5  10   7      141.70      133.66      4.61 o 
  -4  10   7       25.06       19.64      2.58 o 
  -3  10   7       34.37       39.66      3.02 o 
  -2  10   7       11.29       13.24      2.44 o 
  -1  10   7      296.18      281.29      6.55 o 
   0  10   7       87.60       91.60      5.42 o 
   1  10   7      103.14      117.66      6.55 o 
   2  10   7       69.65       60.41      3.90 o 
   3  10   7       24.89       16.89      2.86 o 
   4  10   7       52.70       57.02      3.81 o 
   5  10   7       29.44       25.56      3.16 o 
   6  10   7       85.90       95.67      5.51 o 
   7  10   7       84.44       77.47      6.68 o 
   8  10   7       66.48       72.70      7.00 o 
  -9  11   7       55.90       74.36      5.51 o 
  -8  11   7       10.15       13.28      3.65 o 
  -7  11   7        4.48        5.15      6.00 o 
  -6  11   7       27.50       30.03      4.92 o 
  -5  11   7       17.26       19.20      2.61 o 
  -4  11   7        0.40        4.08      2.15 o 
  -3  11   7        1.22       -2.47      2.07 o 
  -2  11   7       13.48        9.48      2.47 o 
  -1  11   7       42.17       36.28      3.17 o 
   0  11   7       22.50       20.89      2.81 o 
   1  11   7        1.56        2.98      2.50 o 
   2  11   7       31.36       32.89      3.49 o 
   3  11   7        0.36       -1.93      2.37 o 
   4  11   7      101.21       98.28      4.89 o 
   5  11   7       19.54       19.44      3.20 o 
   6  11   7        9.36       10.79      3.92 o 
   7  11   7        8.89       11.32      4.41 o 
  -8  12   7       11.65       11.13      3.78 o 
  -7  12   7        7.78        6.52      4.79 o 
  -6  12   7        0.28       -1.17      3.30 o 
  -5  12   7        6.75        6.54      2.71 o 
  -4  12   7       37.26       36.01      3.25 o 
  -3  12   7      155.48      164.74      5.49 o 
  -2  12   7      325.19      305.81      7.25 o 
  -1  12   7        3.85        7.68      2.66 o 
   0  12   7       20.48       18.57      2.80 o 
   1  12   7       98.95       92.47      4.85 o 
   2  12   7        2.94       -1.04      3.49 o 
   3  12   7        6.58        9.99      3.00 o 
   4  12   7       50.46       55.26      4.31 o 
   5  12   7       31.80       35.86      4.49 o 
  -6  13   7        0.26       -2.19      3.29 o 
  -5  13   7       13.16       14.52      5.59 o 
  -4  13   7        9.11        8.79      2.68 o 
  -3  13   7       26.23       32.91      3.43 o 
  -2  13   7       19.20       21.99      3.13 o 
  -1  13   7       39.01       35.62      3.48 o 
   0  13   7        1.29        0.81      2.39 o 
   1  13   7       18.55       15.05      3.16 o 
   2  13   7       44.30       45.21      4.12 o 
   3  13   7       48.85       53.14      4.27 o 
   4  13   7       72.54       73.95      4.88 o 
  -4  14   7       38.28       39.56      4.29 o 
  -3  14   7       10.40       11.16      3.00 o 
  -2  14   7        0.03       -3.51      2.34 o 
  -1  14   7       37.11       39.04      3.69 o 
   0  14   7       10.32        7.63      3.13 o 
   1  14   7       11.47        9.80      3.26 o 
   2  14   7        0.26       -4.04      2.72 o 
 -13   0   8       97.72      104.04      7.48 o 
 -12   0   8        8.15       12.34      2.85 o 
 -11   0   8       55.67       57.19      4.10 o 
 -10   0   8      606.73      565.26     13.40 o 
  -9   0   8      209.33      192.23      6.57 o 
  -8   0   8        0.49       -2.71      2.02 o 
  -7   0   8        0.40       -0.65      1.40 o 
  -6   0   8      248.72      230.78      5.79 o 
  -5   0   8       75.99       75.96      3.94 o 
  -4   0   8      420.59      428.59      7.96 o 
  -3   0   8        5.80        7.94      1.75 o 
  -2   0   8     2599.55     2760.82     45.60 o 
  -1   0   8      243.62      256.86      6.42 o 
   0   0   8      151.19      170.99      5.05 o 
   1   0   8      445.77      485.18      9.41 o 
   2   0   8      138.34      137.23      5.89 o 
   3   0   8       16.45       20.90      3.02 o 
   4   0   8       35.58       25.45      3.06 o 
   5   0   8        0.66       -1.23      1.91 o 
   6   0   8      255.62      226.21     10.69 o 
   7   0   8      530.91      529.95     11.44 o 
   8   0   8      640.25      636.39     16.70 o 
   9   0   8       22.09       13.12      4.43 o 
  10   0   8      160.04      160.29     16.30 o 
 -13   1   8       22.26       23.36      4.36 o 
 -12   1   8        9.93        9.91      1.98 o 
 -11   1   8       32.56       32.78      2.52 o 
 -10   1   8      118.00      104.29      5.62 o 
  -9   1   8        0.61       -1.89      1.55 o 
  -8   1   8      138.13      145.80      4.06 o 
  -7   1   8      902.45      829.29     12.99 o 
  -6   1   8       87.00       79.46      2.40 o 
  -5   1   8      935.55      916.67      9.63 o 
  -4   1   8      955.35      832.63      8.94 o 
  -3   1   8       45.57       52.55      2.04 o 
  -2   1   8       23.86       29.38      1.78 o 
  -1   1   8       89.57       97.10      2.83 o 
   0   1   8        0.08       -0.01      0.90 o 
   1   1   8      103.75      101.47      2.86 o 
   2   1   8      133.77      141.58      3.50 o 
   3   1   8        8.06        5.12      1.26 o 
   4   1   8       11.73       10.71      1.44 o 
   5   1   8        4.26        1.69      1.49 o 
   6   1   8      137.46      121.92      3.87 o 
   7   1   8       28.15       29.86      2.39 o 
   8   1   8      301.96      327.38      8.04 o 
   9   1   8      371.15      402.01     11.69 o 
  10   1   8        2.49        2.37      2.77 o 
 -13   2   8        0.03       -2.50      1.81 o 
 -12   2   8       10.42        9.38      2.34 o 
 -11   2   8       24.31       27.96      2.50 o 
 -10   2   8      166.76      147.58      4.33 o 
  -9   2   8       80.57       60.43      2.91 o 
  -8   2   8       36.64       34.53      2.39 o 
  -7   2   8      104.99      108.06      3.08 o 
  -6   2   8       63.81       67.05      2.25 o 
  -5   2   8      309.14      296.34      4.53 o 
  -4   2   8       63.13       74.34      2.37 o 
  -3   2   8      312.28      288.52      4.70 o 
  -2   2   8       97.85       77.39      2.51 o 
  -1   2   8      115.31      117.67      2.86 o 
   0   2   8       19.75       24.01      1.50 o 
   1   2   8      233.29      228.24      4.25 o 
   2   2   8        1.79        0.17      1.08 o 
   3   2   8        0.40        0.10      1.17 o 
   4   2   8       76.72       75.18      2.73 o 
   5   2   8       29.59       26.88      2.13 o 
   6   2   8      716.26      707.13      9.60 o 
   7   2   8       35.52       36.46      2.68 o 
   8   2   8       26.39       22.18      5.04 o 
   9   2   8      222.93      224.90      7.09 o 
  10   2   8        0.02        0.30      2.66 o 
 -13   3   8        5.21        6.26      2.11 o 
 -12   3   8       80.28       78.10      4.57 o 
 -11   3   8       68.17       71.13      3.30 o 
 -10   3   8      442.52      406.57      8.45 o 
  -9   3   8      150.02      148.67      6.58 o 
  -8   3   8       95.11       90.51      3.77 o 
  -7   3   8       75.64       66.20      2.76 o 
  -6   3   8       13.12       14.26      1.50 o 
  -5   3   8       51.77       48.53      2.12 o 
  -4   3   8       31.86       27.43      1.75 o 
  -3   3   8      143.89      153.55      3.37 o 
  -2   3   8      331.82      349.56      5.30 o 
  -1   3   8       89.55       97.37      2.85 o 
   0   3   8        5.12        4.32      1.43 o 
   1   3   8       23.29       18.23      1.83 o 
   2   3   8        0.42       -1.59      1.24 o 
   3   3   8       29.13       27.77      1.91 o 
   4   3   8        5.81        5.71      1.53 o 
   5   3   8       53.09       56.48      3.05 o 
   6   3   8      106.58       95.43      3.50 o 
   7   3   8        1.50       -2.41      1.60 o 
   8   3   8       13.61       14.24      3.19 o 
   9   3   8        0.11       -2.91      2.46 o 
  10   3   8       69.72       66.28      4.42 o 
 -13   4   8       15.98       22.41      2.76 o 
 -12   4   8       19.01       17.53      2.63 o 
 -11   4   8       40.01       48.92      3.23 o 
 -10   4   8       58.36       75.29      3.68 o 
  -9   4   8        0.07       -3.05      2.03 o 
  -8   4   8       85.35       91.18      4.46 o 
  -7   4   8      183.25      188.58      5.56 o 
  -6   4   8       26.70       26.31      1.84 o 
  -5   4   8       29.54       31.47      1.98 o 
  -4   4   8      705.18      696.88      9.18 o 
  -3   4   8       19.06       21.70      1.83 o 
  -2   4   8      288.15      288.07      5.26 o 
  -1   4   8      709.64      713.01      9.30 o 
   0   4   8       14.09       14.07      1.71 o 
   1   4   8      711.95      705.09      8.75 o 
   2   4   8       36.46       29.65      1.67 o 
   3   4   8      499.24      510.95      7.52 o 
   4   4   8      348.64      373.04      6.16 o 
   5   4   8       82.93       78.51      2.97 o 
   6   4   8      296.63      308.24      5.92 o 
   7   4   8        6.08        3.52      2.01 o 
   8   4   8       15.19       10.64      2.74 o 
   9   4   8       30.62       24.69      3.34 o 
  10   4   8       36.15       31.01      3.62 o 
 -12   5   8        5.08        3.80      2.32 o 
 -11   5   8        0.41        1.98      2.20 o 
 -10   5   8        0.11        0.13      2.73 o 
  -9   5   8      650.45      622.09     10.38 o 
  -8   5   8        2.16        5.31      2.35 o 
  -7   5   8      163.76      174.57      5.20 o 
  -6   5   8        0.61       -1.89      1.41 o 
  -5   5   8        3.02        0.43      1.41 o 
  -4   5   8      129.02      123.80      3.53 o 
  -3   5   8      373.19      361.99      5.29 o 
  -2   5   8      344.96      342.19      5.41 o 
  -1   5   8      220.95      193.12      3.91 o 
   0   5   8      448.90      491.00      7.49 o 
   1   5   8      309.54      323.81      5.28 o 
   2   5   8       90.58       87.88      3.77 o 
   3   5   8     1054.23     1063.83     12.18 o 
   4   5   8        1.16        2.37      1.65 o 
   5   5   8       28.96       32.53      2.54 o 
   6   5   8       66.83       61.28      3.73 o 
   7   5   8       78.64       81.70      3.87 o 
   8   5   8       24.48       27.40      3.22 o 
   9   5   8        2.17       -2.80      2.47 o 
 -12   6   8       32.48       41.31      3.60 o 
 -11   6   8       59.00       76.20      3.95 o 
 -10   6   8       15.69       21.94      2.74 o 
  -9   6   8        0.10       -1.69      2.58 o 
  -8   6   8      114.57      103.26      4.19 o 
  -7   6   8      238.96      225.51      8.76 o 
  -6   6   8      623.92      630.44      8.93 o 
  -5   6   8      121.41      124.37      4.06 o 
  -4   6   8       51.70       48.21      3.58 o 
  -3   6   8       63.72       63.79      3.09 o 
  -2   6   8        0.52        2.26      1.79 o 
  -1   6   8       14.51       13.06      2.57 o 
   0   6   8      128.17      114.27      4.47 o 
   1   6   8        9.09       10.69      1.74 o 
   2   6   8      562.43      589.54      7.94 o 
   3   6   8        2.86        3.33      1.37 o 
   4   6   8       81.31       82.26      3.38 o 
   5   6   8      255.81      276.27      6.04 o 
   6   6   8       80.37       85.53      3.65 o 
   7   6   8       20.83       16.87      2.92 o 
   8   6   8        0.00       -0.47      2.82 o 
   9   6   8        5.12        2.60      2.70 o 
 -12   7   8        1.49        1.57      3.26 o 
 -11   7   8       88.72      102.26      5.00 o 
 -10   7   8        7.18        7.54      2.82 o 
  -9   7   8        1.24        0.88      2.43 o 
  -8   7   8       21.22       23.58      3.10 o 
  -7   7   8      111.53      118.71      5.17 o 
  -6   7   8      718.41      702.73     12.28 o 
  -5   7   8      133.45      145.13      4.64 o 
  -4   7   8      732.13      749.51     11.14 o 
  -3   7   8      566.97      558.23      9.29 o 
  -2   7   8       97.00      104.34      4.05 o 
  -1   7   8      584.43      604.20      9.78 o 
   0   7   8      455.27      475.52      9.26 o 
   1   7   8      700.38      743.12     12.45 o 
   2   7   8     1575.23     1578.82     21.83 o 
   3   7   8      197.66      194.78      4.07 o 
   4   7   8        5.17        4.91      1.87 o 
   5   7   8       74.05       72.50      3.72 o 
   6   7   8        0.07       -0.93      1.83 o 
   7   7   8      223.21      246.24      7.04 o 
   8   7   8        1.12        2.14      2.52 o 
   9   7   8       25.80       28.97      3.64 o 
 -11   8   8       26.69       36.14      3.75 o 
 -10   8   8       48.72       50.83      3.93 o 
  -9   8   8        2.39        1.90      2.41 o 
  -8   8   8        0.02       -1.73      2.32 o 
  -7   8   8      104.52       84.25      5.91 o 
  -6   8   8      557.86      538.55     10.46 o 
  -5   8   8       76.07       77.83      4.05 o 
  -4   8   8      466.74      482.18      8.59 o 
  -3   8   8      199.25      217.76      5.89 o 
  -2   8   8       40.82       37.56      2.97 o 
  -1   8   8       34.76       41.53      3.03 o 
   0   8   8        6.89        3.95      2.33 o 
   1   8   8      160.94      181.21      5.95 o 
   2   8   8       11.33        4.69      3.09 o 
   3   8   8       23.25       20.78      3.22 o 
   4   8   8        4.18        5.23      2.34 o 
   5   8   8       15.09       11.67      2.57 o 
   6   8   8       89.51      107.02      4.83 o 
   7   8   8       18.95       19.67      3.03 o 
   8   8   8        0.51        2.73      2.69 o 
 -10   9   8        7.35        5.38      3.81 o 
  -9   9   8       10.01       12.73      3.47 o 
  -8   9   8        3.43        4.09      3.01 o 
  -7   9   8        7.25        1.92      3.08 o 
  -6   9   8      105.15      103.39      6.27 o 
  -5   9   8        3.07        2.16      2.04 o 
  -4   9   8       38.67       32.78      3.44 o 
  -3   9   8       12.98       12.87      2.60 o 
  -2   9   8       37.76       39.55      3.05 o 
  -1   9   8      209.93      211.54      8.22 o 
   0   9   8      114.19      115.86      4.51 o 
   1   9   8      187.58      188.72      6.10 o 
   2   9   8       31.40       37.51      3.64 o 
   3   9   8       82.24       90.38      4.75 o 
   4   9   8       10.65       12.76      2.76 o 
   5   9   8        4.95        3.07      2.42 o 
   6   9   8        4.13        1.51      2.75 o 
   7   9   8       24.77       29.73      5.03 o 
  -9  10   8       14.94       19.15      3.99 o 
  -8  10   8        0.48        0.45      3.04 o 
  -7  10   8        1.64        2.39      3.04 o 
  -6  10   8        9.53        7.82      4.16 o 
  -5  10   8       10.94       11.04      2.38 o 
  -4  10   8       11.47        8.26      2.32 o 
  -3  10   8        0.40       -1.40      2.17 o 
  -2  10   8       43.27       37.72      3.13 o 
  -1  10   8       42.65       38.62      3.27 o 
   0  10   8        3.04        3.10      2.35 o 
   1  10   8       34.50       28.24      3.27 o 
   2  10   8       12.32       10.89      2.80 o 
   3  10   8        0.56       -1.77      2.38 o 
   4  10   8        3.40       -0.19      2.99 o 
   5  10   8       16.56       18.00      3.19 o 
   6  10   8        1.79        3.90      3.04 o 
  -8  11   8        1.80       -0.04      4.72 o 
  -7  11   8       22.70       27.26      4.25 o 
  -6  11   8      134.78      142.75      8.24 o 
  -5  11   8      146.65      126.66      5.62 o 
  -4  11   8       24.24       21.94      2.89 o 
  -3  11   8        3.18       -1.12      2.55 o 
  -2  11   8        5.34        3.92      2.41 o 
  -1  11   8      112.45      130.35      4.98 o 
   0  11   8        0.12       -1.23      2.32 o 
   1  11   8       17.08        7.65      2.69 o 
   2  11   8       56.92       58.62      4.19 o 
   3  11   8        0.70        3.65      2.66 o 
   4  11   8       18.61       21.32      3.42 o 
   5  11   8       71.37       80.76      4.87 o 
  -7  12   8        0.92       -1.46      3.36 o 
  -6  12   8       29.97       38.99      5.80 o 
  -5  12   8       12.75       15.10      4.06 o 
  -4  12   8       58.22       48.30      3.63 o 
  -3  12   8       22.86       21.99      3.07 o 
  -2  12   8       48.81       54.07      3.76 o 
  -1  12   8       92.75       93.27      4.55 o 
   0  12   8        5.70        7.11      2.80 o 
   1  12   8      125.39      142.21      6.15 o 
   2  12   8       20.46       19.99      5.26 o 
   3  12   8       60.54       69.85      4.71 o 
   4  12   8       19.70       21.24      3.63 o 
  -5  13   8        5.82        2.14      3.79 o 
  -4  13   8       18.84       15.18      3.46 o 
  -3  13   8       45.66       42.69      3.70 o 
  -2  13   8        3.15       -0.54      2.38 o 
  -1  13   8        0.52        0.73      2.86 o 
   0  13   8        1.37        1.01      2.60 o 
   1  13   8       10.75       10.10      3.23 o 
   2  13   8        0.02       -3.20      3.19 o 
 -13   1   9       43.78       37.15      2.85 o 
 -12   1   9        7.00        7.01      3.67 o 
 -11   1   9        1.25        0.61      1.73 o 
 -10   1   9       25.27       19.67      2.28 o 
  -9   1   9       36.53       35.21      2.65 o 
  -8   1   9      287.35      288.08      6.01 o 
  -7   1   9      617.07      568.41      8.80 o 
  -6   1   9        8.82        8.24      1.40 o 
  -5   1   9      123.79      121.97      3.20 o 
  -4   1   9       41.43       36.29      2.14 o 
  -3   1   9       60.13       59.15      2.29 o 
  -2   1   9       46.37       44.52      2.12 o 
  -1   1   9      277.56      242.23      4.60 o 
   0   1   9        6.38        8.06      1.41 o 
   1   1   9      351.20      352.10      6.29 o 
   2   1   9        0.31        2.98      1.47 o 
   3   1   9       50.97       43.22      2.24 o 
   4   1   9        4.53       -0.05      1.60 o 
   5   1   9      153.38      144.47      4.08 o 
   6   1   9      193.25      187.10      4.68 o 
   7   1   9       39.33       43.11      3.72 o 
   8   1   9       99.54       89.18      4.71 o 
   9   1   9       33.10       21.81      3.42 o 
 -12   2   9       10.50        9.03      2.23 o 
 -11   2   9       63.15       58.72      3.15 o 
 -10   2   9        1.06       -2.58      1.72 o 
  -9   2   9        3.13        2.78      1.95 o 
  -8   2   9        7.94        7.72      2.12 o 
  -7   2   9       13.86        4.62      1.95 o 
  -6   2   9      159.36      149.56      3.38 o 
  -5   2   9      207.82      213.58      4.02 o 
  -4   2   9      823.03      762.33      9.19 o 
  -3   2   9      159.07      143.15      3.47 o 
  -2   2   9       46.71       39.50      2.07 o 
  -1   2   9        6.98        3.66      1.31 o 
   0   2   9       10.59       11.44      1.35 o 
   1   2   9        0.14       -1.70      1.13 o 
   2   2   9        0.15       -0.81      1.11 o 
   3   2   9       19.35       15.29      1.77 o 
   4   2   9       32.66       31.32      2.09 o 
   5   2   9       31.92       33.36      2.38 o 
   6   2   9      204.21      196.64      4.96 o 
   7   2   9       37.09       34.38      5.76 o 
   8   2   9        1.50       -1.16      2.73 o 
   9   2   9      212.17      218.17      9.84 o 
 -12   3   9       86.38       96.67      4.71 o 
 -11   3   9       94.93       93.84      5.13 o 
 -10   3   9       47.72       49.34      3.05 o 
  -9   3   9      405.39      398.53      7.58 o 
  -8   3   9      341.28      346.79      7.16 o 
  -7   3   9      107.27      110.50      4.03 o 
  -6   3   9       71.49       67.47      2.53 o 
  -5   3   9       25.57       27.09      1.90 o 
  -4   3   9       93.74       87.56      2.91 o 
  -3   3   9       20.71       18.09      1.75 o 
  -2   3   9        9.33        8.59      1.47 o 
  -1   3   9        9.84        8.23      1.52 o 
   0   3   9       17.90       13.86      1.80 o 
   1   3   9      307.84      293.56      6.55 o 
   2   3   9        3.45        1.59      1.18 o 
   3   3   9        6.18        3.34      1.47 o 
   4   3   9       27.04       25.55      2.08 o 
   5   3   9        7.31        8.69      2.08 o 
   6   3   9       39.26       40.31      2.60 o 
   7   3   9       33.59       32.57      3.92 o 
   8   3   9       34.29       26.40      4.55 o 
   9   3   9       91.34       86.79      4.87 o 
 -12   4   9       47.76       37.95      3.07 o 
 -11   4   9      210.83      218.61      5.72 o 
 -10   4   9        3.20        1.85      2.27 o 
  -9   4   9        4.00        3.38      2.40 o 
  -8   4   9      166.30      179.38      5.80 o 
  -7   4   9      453.89      457.04      8.71 o 
  -6   4   9     1643.86     1641.95     18.17 o 
  -5   4   9      104.76      111.46      3.57 o 
  -4   4   9      863.27      852.33     10.19 o 
  -3   4   9      126.99      118.07      3.34 o 
  -2   4   9        1.44        1.56      1.38 o 
  -1   4   9      510.54      512.26      8.24 o 
   0   4   9      484.50      510.31      8.21 o 
   1   4   9        0.72       -1.89      1.26 o 
   2   4   9      155.44      148.65      3.66 o 
   3   4   9       79.84       74.58      2.77 o 
   4   4   9      180.50      198.10      5.09 o 
   5   4   9      309.43      311.85      6.76 o 
   6   4   9        5.96        4.85      1.88 o 
   7   4   9       43.40       42.75      3.57 o 
   8   4   9        7.35        3.37      2.63 o 
   9   4   9        9.87        8.65      3.07 o 
 -12   5   9        4.20        2.85      3.09 o 
 -11   5   9        2.25        3.61      2.41 o 
 -10   5   9       43.34       52.85      3.58 o 
  -9   5   9       84.30       94.99      4.76 o 
  -8   5   9        8.99        7.75      2.43 o 
  -7   5   9      156.09      165.80      6.01 o 
  -6   5   9      731.43      744.22     10.64 o 
  -5   5   9      141.06      151.27      4.28 o 
  -4   5   9      277.59      260.96      5.46 o 
  -3   5   9      625.88      582.48      8.67 o 
  -2   5   9      447.71      442.67      8.05 o 
  -1   5   9       37.84       36.81      2.57 o 
   0   5   9       26.93       20.85      1.80 o 
   1   5   9      151.33      144.86      3.69 o 
   2   5   9        6.06        5.00      2.45 o 
   3   5   9        3.60        4.18      1.37 o 
   4   5   9       38.54       37.34      2.72 o 
   5   5   9       23.78       24.67      2.49 o 
   6   5   9       17.55       13.92      2.29 o 
   7   5   9       10.49        8.61      2.76 o 
   8   5   9        6.18        7.65      2.83 o 
 -11   6   9       39.64       48.75      3.90 o 
 -10   6   9      218.65      225.40      6.60 o 
  -9   6   9      224.03      218.56      6.79 o 
  -8   6   9        1.98       -1.25      2.37 o 
  -7   6   9      411.24      449.74      9.82 o 
  -6   6   9      154.20      149.56      4.99 o 
  -5   6   9       30.69       26.03      2.49 o 
  -4   6   9        0.91       -0.24      1.96 o 
  -3   6   9      475.21      480.81      8.64 o 
  -2   6   9     1446.77     1500.44     19.03 o 
  -1   6   9      475.93      491.49      8.78 o 
   0   6   9      436.75      443.36      7.83 o 
   1   6   9       94.14       86.36      2.94 o 
   2   6   9        3.07        4.15      2.96 o 
   3   6   9        2.38        2.02      1.33 o 
   4   6   9      483.25      513.11      8.72 o 
   5   6   9       11.80       11.62      2.24 o 
   6   6   9      134.27      147.28      4.79 o 
   7   6   9        0.74       -1.07      2.36 o 
   8   6   9        5.96        4.00      2.71 o 
 -11   7   9       24.84       28.65      3.58 o 
 -10   7   9       15.20       21.58      3.25 o 
  -9   7   9       46.33       45.61      3.83 o 
  -8   7   9        1.41        4.69      2.64 o 
  -7   7   9       11.55       16.56      3.02 o 
  -6   7   9       13.61        6.38      2.44 o 
  -5   7   9       78.77       80.92      3.73 o 
  -4   7   9      266.65      293.56     10.73 o 
  -3   7   9      577.69      604.77     10.11 o 
  -2   7   9      201.81      209.02      5.65 o 
  -1   7   9      393.56      410.20      8.09 o 
   0   7   9      199.93      203.40      9.03 o 
   1   7   9       69.43       85.41      3.59 o 
   2   7   9      228.17      261.02      5.82 o 
   3   7   9       11.31        8.46      2.48 o 
   4   7   9       31.83       35.61      3.31 o 
   5   7   9       11.94       12.82      3.00 o 
   6   7   9        0.91        0.77      2.69 o 
   7   7   9        7.81       10.69      3.36 o 
 -10   8   9       28.73       27.17      3.50 o 
  -9   8   9       24.76       27.32      3.51 o 
  -8   8   9       30.22       27.97      3.43 o 
  -7   8   9       71.11       72.13      5.11 o 
  -6   8   9       18.02       13.38      3.58 o 
  -5   8   9        0.03       -0.20      2.02 o 
  -4   8   9       35.97       38.57      3.08 o 
  -3   8   9      269.95      277.52      6.60 o 
  -2   8   9      152.41      157.20      5.15 o 
  -1   8   9      114.78      121.49      4.64 o 
   0   8   9        1.27        1.89      2.22 o 
   1   8   9       34.67       37.41      3.39 o 
   2   8   9        5.13        3.90      1.88 o 
   3   8   9        0.39       -0.96      2.40 o 
   4   8   9        7.43        7.44      2.56 o 
   5   8   9       42.51       43.60      6.41 o 
   6   8   9        3.41        0.58      2.83 o 
   7   8   9        1.91       -4.08      2.87 o 
  -9   9   9        8.59       10.73      3.47 o 
  -8   9   9        0.53        3.59      3.59 o 
  -7   9   9       81.10       87.22      5.62 o 
  -6   9   9        5.55        5.57      3.29 o 
  -5   9   9        4.23        3.63      2.63 o 
  -4   9   9        0.34       -1.50      2.01 o 
  -3   9   9        7.88        5.52      2.33 o 
  -2   9   9        4.97        2.27      2.35 o 
  -1   9   9      126.75      133.94      5.14 o 
   0   9   9       68.36       69.67      4.17 o 
   1   9   9       35.69       35.31      3.50 o 
   2   9   9       73.67       86.80      4.66 o 
   3   9   9        4.72        3.91      2.49 o 
   4   9   9        0.04       -2.64      2.41 o 
   5   9   9       12.43       20.76      3.24 o 
   6   9   9        3.95        5.74      4.14 o 
  -8  10   9        3.65        1.99      4.26 o 
  -7  10   9        5.56        6.15      3.54 o 
  -6  10   9      161.76      185.34      8.01 o 
  -5  10   9        2.61       -1.59      2.55 o 
  -4  10   9        9.72        4.37      2.47 o 
  -3  10   9        0.86        1.92      2.51 o 
  -2  10   9        3.71        2.71      2.38 o 
  -1  10   9       66.97       78.60      4.13 o 
   0  10   9       29.96       27.76      3.29 o 
   1  10   9       29.41       31.31      3.58 o 
   2  10   9       78.32       93.03      4.99 o 
   3  10   9       11.75       19.83      3.24 o 
   4  10   9       36.95       55.27      4.32 o 
   5  10   9       10.55        9.39      3.05 o 
  -7  11   9        8.55       10.55      3.97 o 
  -6  11   9        2.37        4.25      3.59 o 
  -5  11   9        1.40       -0.32      3.47 o 
  -4  11   9      175.49      174.98      5.87 o 
  -3  11   9       90.59       94.19      4.58 o 
  -2  11   9       33.23       39.98      3.57 o 
  -1  11   9        0.36       -1.84      2.41 o 
   0  11   9        9.18       10.62      2.99 o 
   1  11   9       43.97       44.87      4.01 o 
   2  11   9        0.12        0.49      2.81 o 
   3  11   9       40.08       45.18      4.70 o 
   4  11   9        1.82        4.83      3.08 o 
  -5  12   9        0.94        0.68      3.69 o 
  -4  12   9        3.79        1.78      3.50 o 
  -3  12   9        6.93        6.05      4.54 o 
  -2  12   9        1.34       -0.94      2.46 o 
  -1  12   9        0.78        0.15      2.87 o 
   0  12   9       15.19       20.79      3.46 o 
   1  12   9       20.50       22.56      3.62 o 
   2  12   9        4.34       12.26      3.31 o 
 -12   0  10       23.72       28.10      3.97 o 
 -11   0  10       28.72       31.36      3.98 o 
 -10   0  10       54.42       74.33      5.15 o 
  -9   0  10      230.56      231.36      8.15 o 
  -8   0  10      227.63      241.92      8.22 o 
  -7   0  10     1346.09     1328.21     23.32 o 
  -6   0  10      442.07      443.10      8.97 o 
  -5   0  10      690.60      651.39     11.45 o 
  -4   0  10      136.68      128.93      4.73 o 
  -3   0  10       29.17       20.20      2.75 o 
  -2   0  10       78.90       54.53      3.57 o 
  -1   0  10       19.83       13.09      2.47 o 
   0   0  10      401.56      407.77      9.56 o 
   1   0  10     1031.52      996.43     16.95 o 
   2   0  10       21.30        3.43      2.79 o 
   3   0  10       30.22       31.63      6.07 o 
   4   0  10      227.69      277.75      8.07 o 
   5   0  10       43.98       44.20      3.77 o 
   6   0  10       66.71       78.54      6.99 o 
   7   0  10      129.04      124.41     11.36 o 
   8   0  10       70.11       71.86      6.45 o 
 -12   1  10        4.48        1.66      2.08 o 
 -11   1  10       10.87       14.66      2.61 o 
 -10   1  10        0.07       -2.12      2.01 o 
  -9   1  10        2.27        1.45      2.57 o 
  -8   1  10      298.97      290.83      6.30 o 
  -7   1  10       53.41       52.53      5.38 o 
  -6   1  10       11.25        8.66      1.88 o 
  -5   1  10        3.45        1.07      1.50 o 
  -4   1  10       77.92       81.48      2.89 o 
  -3   1  10      114.62      119.71      3.55 o 
  -2   1  10        2.98        2.20      1.52 o 
  -1   1  10      154.15      150.51      3.93 o 
   0   1  10       19.48       18.97      1.86 o 
   1   1  10       17.41       11.13      1.97 o 
   2   1  10        7.88        6.47      2.10 o 
   3   1  10        6.11        4.28      1.76 o 
   4   1  10        0.02       -2.02      1.74 o 
   5   1  10       71.70       71.41      3.18 o 
   6   1  10       89.70       91.00      4.95 o 
   7   1  10       86.29       82.56      4.67 o 
   8   1  10        7.83        4.26      2.96 o 
 -12   2  10        6.94        8.84      2.37 o 
 -11   2  10       24.58       33.03      2.94 o 
 -10   2  10       19.39       21.04      2.66 o 
  -9   2  10       15.46       16.12      2.54 o 
  -8   2  10       81.48       70.33      3.52 o 
  -7   2  10       18.96       16.06      2.52 o 
  -6   2  10      484.61      470.95      6.64 o 
  -5   2  10      116.60      104.31      3.29 o 
  -4   2  10      213.33      199.96      4.37 o 
  -3   2  10      120.53      113.12      3.38 o 
  -2   2  10       32.44       37.44      2.39 o 
  -1   2  10      153.49      158.93      4.05 o 
   0   2  10      398.32      350.82      6.76 o 
   1   2  10       20.13       13.97      2.00 o 
   2   2  10        0.38        0.20      1.48 o 
   3   2  10       14.26       16.85      2.19 o 
   4   2  10      123.23      102.80      4.05 o 
   5   2  10        4.08        4.46      1.83 o 
   6   2  10        2.09        1.53      1.84 o 
   7   2  10        5.51       10.68      2.83 o 
   8   2  10      111.20      114.21      5.34 o 
 -11   3  10        8.67       12.71      2.50 o 
 -10   3  10       30.96       33.03      2.93 o 
  -9   3  10      458.48      481.22      8.55 o 
  -8   3  10        0.53       -0.24      1.94 o 
  -7   3  10       15.86       10.85      2.27 o 
  -6   3  10      122.42      117.01      4.01 o 
  -5   3  10        0.48       -2.26      1.51 o 
  -4   3  10      158.76      144.87      3.87 o 
  -3   3  10       88.48       81.64      3.02 o 
  -2   3  10      120.04      117.65      3.81 o 
  -1   3  10       18.81       14.06      1.91 o 
   0   3  10       22.33       18.82      3.12 o 
   1   3  10      107.24      106.43      3.73 o 
   2   3  10        6.12        1.68      1.41 o 
   3   3  10       39.70       34.55      2.64 o 
   4   3  10      129.75      109.40      7.10 o 
   5   3  10       18.40       19.01      2.41 o 
   6   3  10        4.35        6.03      2.58 o 
   7   3  10        0.01       -0.50      2.42 o 
   8   3  10       44.67       45.33      5.74 o 
 -11   4  10        1.48       -0.45      2.21 o 
 -10   4  10       31.94       29.50      4.28 o 
  -9   4  10        0.69       -1.83      2.03 o 
  -8   4  10       59.50       52.49      3.18 o 
  -7   4  10       14.28       13.38      2.48 o 
  -6   4  10       49.77       46.86      3.35 o 
  -5   4  10       69.74       74.26      3.28 o 
  -4   4  10       28.83       29.08      2.28 o 
  -3   4  10      752.99      729.84      9.44 o 
  -2   4  10      105.41       92.65      4.55 o 
  -1   4  10      147.00      141.20      4.38 o 
   0   4  10        0.01       -2.27      1.51 o 
   1   4  10        4.07        1.14      1.46 o 
   2   4  10       33.30       28.75      2.02 o 
   3   4  10       11.90        9.93      2.13 o 
   4   4  10        0.67        0.06      1.89 o 
   5   4  10        4.03        3.85      2.03 o 
   6   4  10        0.62       -2.72      2.00 o 
   7   4  10        6.97        5.76      4.63 o 
 -11   5  10       18.77       20.00      2.93 o 
 -10   5  10       61.95       73.89      4.16 o 
  -9   5  10       36.56       43.36      3.58 o 
  -8   5  10       28.12       26.99      3.35 o 
  -7   5  10        4.38       -0.42      4.06 o 
  -6   5  10      431.22      453.20      9.98 o 
  -5   5  10      166.52      175.26      4.37 o 
  -4   5  10      162.43      174.87      4.47 o 
  -3   5  10       46.94       56.16      2.90 o 
  -2   5  10       82.05       98.91      3.96 o 
  -1   5  10      123.66      129.80      3.54 o 
   0   5  10       34.08       31.10      2.85 o 
   1   5  10       65.30       70.20      2.83 o 
   2   5  10        3.24        0.40      1.63 o 
   3   5  10       32.29       31.94      2.68 o 
   4   5  10       56.79       64.75      4.11 o 
   5   5  10        0.79        1.68      2.25 o 
   6   5  10       14.78       15.68      2.86 o 
   7   5  10       54.57       52.68      4.03 o 
 -10   6  10        2.52        2.45      2.78 o 
  -9   6  10       32.01       25.15      3.50 o 
  -8   6  10        0.40        1.25      2.46 o 
  -7   6  10       17.55       15.82      3.17 o 
  -6   6  10      129.83      143.31      6.06 o 
  -5   6  10        0.31       -1.81      2.36 o 
  -4   6  10      315.31      343.52     10.33 o 
  -3   6  10      684.75      697.52     11.20 o 
  -2   6  10       36.81       40.30      2.79 o 
  -1   6  10      363.31      369.29      7.33 o 
   0   6  10       16.14       16.41      2.32 o 
   1   6  10        6.13        5.37      1.93 o 
   2   6  10      139.72      151.58      5.55 o 
   3   6  10       52.63       51.87      3.66 o 
   4   6  10      221.82      252.21      7.19 o 
   5   6  10        0.79       -0.74      2.61 o 
   6   6  10        0.47        0.67      3.27 o 
   7   6  10        4.12        8.04      3.32 o 
 -10   7  10       43.66       43.14      4.01 o 
  -9   7  10        6.59        8.02      2.96 o 
  -8   7  10       34.38       36.43      3.76 o 
  -7   7  10       44.97       46.60      4.34 o 
  -6   7  10       29.11       28.36      3.57 o 
  -5   7  10      319.87      316.65      7.43 o 
  -4   7  10       29.75       31.93      3.08 o 
  -3   7  10       94.41       88.92      4.26 o 
  -2   7  10       34.16       32.81      3.05 o 
  -1   7  10      267.82      284.16      7.56 o 
   0   7  10        6.28        4.88      2.04 o 
   1   7  10      243.88      267.60      6.17 o 
   2   7  10       69.43       74.19      4.27 o 
   3   7  10        0.08        0.82      2.34 o 
   4   7  10        4.92        5.90      3.33 o 
   5   7  10       28.79       29.73      3.42 o 
   6   7  10       10.73        7.03      4.25 o 
  -9   8  10        0.06        3.07      2.94 o 
  -8   8  10       18.55       17.08      3.40 o 
  -7   8  10        1.95        5.84      3.35 o 
  -6   8  10      104.56      102.49      6.07 o 
  -5   8  10        0.00       -1.51      2.45 o 
  -4   8  10        1.71       -0.85      2.24 o 
  -3   8  10        4.12        0.90      3.12 o 
  -2   8  10       23.69       25.71      3.02 o 
  -1   8  10       46.77       48.58      3.87 o 
   0   8  10       12.43       17.00      2.95 o 
   1   8  10       55.90       62.08      4.14 o 
   2   8  10        7.16       13.14      2.91 o 
   3   8  10        2.52        3.02      2.37 o 
   4   8  10        0.01       -3.16      2.50 o 
   5   8  10       18.36       26.36      3.42 o 
  -8   9  10        0.65        4.31      3.51 o 
  -7   9  10        2.68        9.96      3.71 o 
  -6   9  10        1.79        0.69      3.08 o 
  -5   9  10        2.11        1.78      3.34 o 
  -4   9  10       93.56      104.61      4.62 o 
  -3   9  10        9.40        8.78      2.66 o 
  -2   9  10        2.28       -0.17      2.91 o 
  -1   9  10       16.18       23.34      3.97 o 
   0   9  10        7.32        5.74      2.76 o 
   1   9  10      179.27      221.13      7.24 o 
   2   9  10      101.45      116.82      5.41 o 
   3   9  10        2.36        2.38      2.63 o 
   4   9  10       12.02       10.99      3.10 o 
  -7  10  10       26.80       24.39      4.46 o 
  -6  10  10       48.07       48.42      5.94 o 
  -5  10  10        0.05       -0.71      3.95 o 
  -4  10  10       11.61       13.76      4.69 o 
  -3  10  10        1.55       -2.23      2.31 o 
  -2  10  10        0.27       -1.22      2.37 o 
  -1  10  10        8.77        6.16      4.08 o 
   0  10  10        2.48        1.92      2.69 o 
   1  10  10       50.41       58.41      4.48 o 
   2  10  10       98.38      114.21      5.50 o 
   3  10  10       27.67       37.92      3.95 o 
  -5  11  10       53.32       54.84      5.63 o 
  -4  11  10        1.94        0.53      3.71 o 
  -3  11  10       20.13       21.32      3.24 o 
  -2  11  10        7.22        5.08      2.79 o 
  -1  11  10        5.54        7.15      3.05 o 
   0  11  10        0.16        0.25      2.80 o 
   1  11  10        6.55        1.37      3.05 o 
 -11   1  11        2.06       -1.66      2.11 o 
 -10   1  11        3.01        1.37      2.20 o 
  -9   1  11        0.06       -0.60      2.15 o 
  -8   1  11      113.85      115.65      5.16 o 
  -7   1  11      243.78      227.00      5.80 o 
  -6   1  11       28.55       25.52      2.72 o 
  -5   1  11        9.18        2.97      1.65 o 
  -4   1  11       30.83       23.50      2.16 o 
  -3   1  11      186.87      161.34      4.32 o 
  -2   1  11        6.18        4.06      1.65 o 
  -1   1  11      150.36      128.55      3.83 o 
   0   1  11      118.25      104.82      3.47 o 
   1   1  11       91.22       67.49      3.16 o 
   2   1  11        0.68       -0.37      2.01 o 
   3   1  11        6.89        4.05      1.93 o 
   4   1  11      117.87      117.78      4.38 o 
   5   1  11        0.71       -1.72      1.87 o 
   6   1  11        6.90        4.58      2.25 o 
   7   1  11        0.25       -3.61      2.41 o 
 -11   2  11        5.72        2.67      2.36 o 
 -10   2  11        3.40        0.61      2.11 o 
  -9   2  11       89.66       82.57      3.92 o 
  -8   2  11        0.60       -0.11      2.09 o 
  -7   2  11       14.81        9.39      2.32 o 
  -6   2  11       99.32      106.74      4.49 o 
  -5   2  11      320.04      295.71      5.59 o 
  -4   2  11        2.63        2.99      1.67 o 
  -3   2  11        1.79       -2.24      1.49 o 
  -2   2  11        0.07       -1.82      1.45 o 
  -1   2  11       10.39        9.16      1.84 o 
   0   2  11      201.28      185.70      4.96 o 
   1   2  11       34.47       26.69      2.39 o 
   2   2  11        0.76       -2.51      1.67 o 
   3   2  11        0.07        0.74      1.81 o 
   4   2  11        4.37        3.78      2.17 o 
   5   2  11        3.37        2.99      1.94 o 
   6   2  11        0.11       -0.85      2.46 o 
   7   2  11        2.16        4.36      2.80 o 
 -10   3  11       37.00       27.45      2.96 o 
  -9   3  11        2.41        4.77      2.23 o 
  -8   3  11        1.24       -0.57      2.02 o 
  -7   3  11       55.22       52.64      3.54 o 
  -6   3  11       33.48       28.58      3.00 o 
  -5   3  11      221.52      245.05      5.16 o 
  -4   3  11      226.44      237.03      5.04 o 
  -3   3  11        1.95       -1.35      1.87 o 
  -2   3  11       27.59       22.79      2.20 o 
  -1   3  11       22.03       19.83      2.34 o 
   0   3  11       36.15       35.86      2.69 o 
   1   3  11        1.44       -0.78      1.46 o 
   2   3  11       43.72       45.31      2.92 o 
   3   3  11        1.70        2.11      1.95 o 
   4   3  11      132.68      146.43      4.89 o 
   5   3  11        0.10        2.06      2.02 o 
   6   3  11        7.52        6.87      2.82 o 
 -10   4  11        7.76        7.67      2.50 o 
  -9   4  11        3.79        4.12      2.27 o 
  -8   4  11        0.47       -2.53      2.15 o 
  -7   4  11       44.50       50.58      3.57 o 
  -6   4  11       66.43       72.54      3.90 o 
  -5   4  11        8.88        8.09      1.94 o 
  -4   4  11       97.55      107.13      3.86 o 
  -3   4  11      296.82      291.08      6.20 o 
  -2   4  11       29.77       28.05      2.72 o 
  -1   4  11       75.20       68.98      3.38 o 
   0   4  11        1.28       -1.17      1.47 o 
   1   4  11        8.03        4.93      1.67 o 
   2   4  11        6.82        3.64      1.98 o 
   3   4  11        4.81       -0.44      1.94 o 
   4   4  11        2.89        2.35      2.17 o 
   5   4  11        0.96        0.41      2.04 o 
   6   4  11        9.51        4.58      4.42 o 
 -10   5  11        1.40       -0.02      2.49 o 
  -9   5  11       17.81       20.56      3.05 o 
  -8   5  11        0.41        0.91      2.21 o 
  -7   5  11        1.83       -0.83      2.69 o 
  -6   5  11        4.20        5.90      2.35 o 
  -5   5  11       20.47       15.95      2.42 o 
  -4   5  11        0.61        4.94      1.97 o 
  -3   5  11     1177.30     1234.09     15.41 o 
  -2   5  11      137.67      124.91      4.56 o 
  -1   5  11       35.91       40.72      2.96 o 
   0   5  11      134.75      135.69      4.56 o 
   1   5  11        3.23        4.40      1.92 o 
   2   5  11       24.73       24.48      3.10 o 
   3   5  11        4.81        1.45      2.41 o 
   4   5  11       80.48       84.35      4.73 o 
   5   5  11        4.21        6.61      2.71 o 
   6   5  11        1.48        2.17      3.21 o 
  -9   6  11        0.51        0.39      2.33 o 
  -8   6  11        0.36       -1.69      2.17 o 
  -7   6  11       18.03       22.51      3.05 o 
  -6   6  11        0.37       -2.81      2.29 o 
  -5   6  11       28.22       26.19      2.69 o 
  -4   6  11      144.22      158.76      4.80 o 
  -3   6  11       41.44       51.42      3.24 o 
  -2   6  11      131.11      140.63      5.03 o 
  -1   6  11        0.00        1.95      2.18 o 
   0   6  11       83.24       92.64      3.98 o 
   1   6  11       52.20       58.99      4.07 o 
   2   6  11        8.19        8.62      2.75 o 
   3   6  11        8.92        2.71      2.53 o 
   4   6  11       38.51       41.32      3.83 o 
   5   6  11        5.21        9.88      2.90 o 
  -8   7  11        0.59        0.87      2.81 o 
  -7   7  11       56.38       58.44      4.53 o 
  -6   7  11       20.31       19.16      4.24 o 
  -5   7  11       13.86       13.70      4.00 o 
  -4   7  11      148.07      161.71      5.55 o 
  -3   7  11       18.23       23.35      2.72 o 
  -2   7  11        4.94        3.89      2.23 o 
  -1   7  11      280.68      291.37      6.93 o 
   0   7  11        2.47        0.61      2.04 o 
   1   7  11       32.71       35.05      3.63 o 
   2   7  11       30.91       30.10      3.48 o 
   3   7  11        2.09        2.32      2.56 o 
   4   7  11       40.92       45.76      5.60 o 
  -7   8  11       30.10       40.48      4.95 o 
  -6   8  11        2.71       -0.90      3.34 o 
  -5   8  11        1.79        3.11      3.61 o 
  -4   8  11        3.35        4.31      2.55 o 
  -3   8  11        2.78        2.32      2.46 o 
  -2   8  11        0.09        1.02      2.66 o 
  -1   8  11      154.31      166.88      5.45 o 
   0   8  11        0.42        1.24      2.63 o 
   1   8  11        0.58       -3.73      2.49 o 
   2   8  11        4.84        5.10      2.87 o 
   3   8  11        8.91       11.04      3.16 o 
  -6   9  11       33.13       35.68      4.97 o 
  -5   9  11       25.17       25.82      4.69 o 
  -4   9  11        1.36       -0.76      2.92 o 
  -3   9  11       66.38       69.88      4.24 o 
  -2   9  11       11.73       16.61      3.35 o 
  -1   9  11       14.86       13.79      5.33 o 
   0   9  11        2.02        0.57      2.76 o 
   1   9  11        7.06        8.74      3.13 o 
   2   9  11       11.69       11.88      3.19 o 
  -4  10  11       44.68       54.68      5.79 o 
  -3  10  11        0.00       -1.85      2.41 o 
  -2  10  11       90.83      101.49      5.41 o 
  -1  10  11       25.54       29.37      3.85 o 
   0  10  11       40.83       35.86      4.14 o 
  -9   0  12        0.71        1.41      3.42 o 
  -8   0  12      117.35      136.64      6.92 o 
  -7   0  12        3.83        6.34      3.14 o 
  -6   0  12        6.21        9.25      3.33 o 
  -5   0  12      156.64      161.55     13.18 o 
  -4   0  12       23.97       16.92      3.05 o 
  -3   0  12      106.30      121.30      5.75 o 
  -2   0  12       17.75       21.97      3.22 o 
  -1   0  12       26.19       29.98      3.41 o 
   0   0  12       11.61        8.97      3.12 o 
   1   0  12        0.16        0.97      3.28 o 
   2   0  12       15.07       13.75      3.89 o 
   3   0  12       67.99       55.38      5.63 o 
   4   0  12       90.86       99.05      7.35 o 
   5   0  12        4.04        2.37      2.89 o 
  -9   1  12       33.25       32.04      3.18 o 
  -8   1  12       16.74       18.66      2.73 o 
  -7   1  12        0.00       -0.71      2.05 o 
  -6   1  12       18.80       18.52      2.72 o 
  -5   1  12        1.81       -0.63      2.13 o 
  -4   1  12        5.18        3.11      1.82 o 
  -3   1  12       79.93       73.82      3.29 o 
  -2   1  12        1.94        1.31      1.77 o 
  -1   1  12       51.97       45.23      2.87 o 
   0   1  12      151.27      134.61      4.63 o 
   1   1  12       64.17       56.72      4.12 o 
   2   1  12       82.09       73.91      4.18 o 
   3   1  12       60.30       53.88      3.40 o 
   4   1  12        5.89        2.71      2.02 o 
   5   1  12        0.03        1.10      2.04 o 
  -9   2  12        3.02        1.37      2.33 o 
  -8   2  12       13.11       16.57      2.92 o 
  -7   2  12        2.77       -2.29      2.10 o 
  -6   2  12       16.96       16.53      2.91 o 
  -5   2  12        1.07       -1.14      2.08 o 
  -4   2  12       36.50       31.86      3.29 o 
  -3   2  12       50.28       49.39      4.26 o 
  -2   2  12       11.17        7.43      1.89 o 
  -1   2  12        9.94        5.50      1.85 o 
   0   2  12       45.95       36.76      2.95 o 
   1   2  12        0.26        1.96      1.87 o 
   2   2  12       44.20       44.31      3.15 o 
   3   2  12       46.18       51.84      3.38 o 
   4   2  12        3.85        6.93      2.36 o 
   5   2  12       14.54       10.40      2.67 o 
  -9   3  12        0.56       -1.35      2.27 o 
  -8   3  12        2.76        1.85      2.39 o 
  -7   3  12       15.49       15.48      2.79 o 
  -6   3  12        0.04       -1.04      2.61 o 
  -5   3  12      140.95      142.96      7.27 o 
  -4   3  12        0.97       -1.92      1.73 o 
  -3   3  12       42.74       31.90      2.65 o 
  -2   3  12        2.94       -0.82      1.78 o 
  -1   3  12        0.00       -2.78      1.85 o 
   0   3  12        0.87       -2.77      1.85 o 
   1   3  12        2.81        5.62      2.08 o 
   2   3  12       15.70       13.82      2.47 o 
   3   3  12        0.59        2.75      2.08 o 
   4   3  12        4.12        5.46      2.40 o 
  -9   4  12       31.48       39.48      3.71 o 
  -8   4  12       35.23       38.12      3.48 o 
  -7   4  12        0.12       -0.56      2.22 o 
  -6   4  12        3.75        4.74      2.31 o 
  -5   4  12       17.14       14.80      2.72 o 
  -4   4  12        0.17        2.60      1.86 o 
  -3   4  12       46.52       44.27      2.94 o 
  -2   4  12       14.02        7.86      2.30 o 
  -1   4  12       19.06       22.45      2.65 o 
   0   4  12       81.60       75.82      3.74 o 
   1   4  12        4.45        4.73      2.72 o 
   2   4  12        0.79       -0.97      2.39 o 
   3   4  12        4.02       -1.19      2.42 o 
   4   4  12        0.11       -1.93      2.34 o 
  -8   5  12        0.03        0.04      2.41 o 
  -7   5  12        0.08        0.24      2.37 o 
  -6   5  12       13.03        8.72      2.72 o 
  -5   5  12       41.77       43.73      3.58 o 
  -4   5  12       91.32       90.25      3.85 o 
  -3   5  12        0.02        3.50      2.23 o 
  -2   5  12       90.95       94.64      6.57 o 
  -1   5  12        3.01        0.16      2.18 o 
   0   5  12       35.00       40.23      3.74 o 
   1   5  12       21.49       25.13      3.36 o 
   2   5  12       41.39       41.93      3.89 o 
   3   5  12        3.35        2.33      2.65 o 
   4   5  12       37.75       46.53      4.06 o 
  -7   6  12       39.02       43.03      3.75 o 
  -6   6  12       43.82       43.31      3.74 o 
  -5   6  12       11.60       11.43      3.13 o 
  -4   6  12      115.92      125.04      4.56 o 
  -3   6  12        8.63       10.68      2.53 o 
  -2   6  12      227.57      246.34      6.46 o 
  -1   6  12       90.85       93.48      4.24 o 
   0   6  12      102.27      101.68      5.11 o 
   1   6  12        0.68       -0.67      2.51 o 
   2   6  12       45.85       46.11      3.97 o 
   3   6  12       21.82       38.60      4.21 o 
  -6   7  12       44.54       45.46      4.34 o 
  -5   7  12        0.65       -1.84      2.74 o 
  -4   7  12        2.77        7.84      2.70 o 
  -3   7  12       55.53       67.33      3.83 o 
  -2   7  12       71.33       71.03      3.93 o 
  -1   7  12        0.70        3.54      2.96 o 
   0   7  12        0.16        5.85      2.97 o 
   1   7  12        1.81       -0.26      3.24 o 
   2   7  12        0.52       -0.03      2.68 o 
  -5   8  12        8.91        9.49      3.33 o 
  -4   8  12        2.02        6.38      3.12 o 
  -3   8  12        5.28        1.88      2.27 o 
  -2   8  12       11.73       12.89      2.82 o 
  -1   8  12       99.81      102.94      5.43 o 
   0   8  12      119.70      134.88      6.15 o 
  -7   1  13       35.59       32.54      3.41 o 
  -6   1  13       55.71       48.42      3.99 o 
  -5   1  13       69.02       80.17      4.60 o 
  -4   1  13        1.06       -2.19      1.79 o 
  -3   1  13       13.72        9.19      2.12 o 
  -2   1  13        0.88       -1.40      1.77 o 
  -1   1  13        3.39        3.56      1.93 o 
   0   1  13       18.85       14.26      2.46 o 
   1   1  13        9.70        9.39      2.71 o 
   2   1  13       35.04       31.19      3.53 o 
   3   1  13        0.00       -1.85      2.10 o 
  -7   2  13      100.03      109.66      5.11 o 
  -6   2  13       13.25       14.69      2.85 o 
  -5   2  13        0.94       -0.26      2.32 o 
  -4   2  13        0.73       -1.50      1.85 o 
  -3   2  13        0.12       -1.16      1.85 o 
  -2   2  13        0.00        0.24      1.85 o 
  -1   2  13        0.06       -0.38      1.97 o 
   0   2  13        4.01        0.58      2.41 o 
   1   2  13        7.41        2.18      2.73 o 
   2   2  13       37.16       36.13      3.19 o 
  -7   3  13        9.82        1.67      2.62 o 
  -6   3  13       16.02       13.52      2.94 o 
  -5   3  13        0.95        2.14      2.56 o 
  -4   3  13       34.62       37.36      3.20 o 
  -3   3  13       81.35       81.38      4.62 o 
  -2   3  13       66.92       60.01      3.63 o 
  -1   3  13       14.02        7.93      2.47 o 
   0   3  13        3.67        1.62      2.62 o 
   1   3  13       43.91       56.66      4.11 o 
   2   3  13        0.10        3.26      2.75 o 
  -6   4  13        1.18       -0.26      2.40 o 
  -5   4  13       42.02       40.93      3.58 o 
  -4   4  13        2.64       -2.33      2.43 o 
  -3   4  13        5.41        6.33      2.46 o 
  -2   4  13       39.05       31.19      3.11 o 
  -1   4  13       12.61       11.74      3.13 o 
   0   4  13       13.46       19.55      3.23 o 
   1   4  13       16.09       21.06      3.44 o 
  -5   5  13        8.60        6.78      2.72 o 
  -4   5  13       13.21        9.94      3.48 o 
  -3   5  13       34.95       40.50      3.35 o 
  -2   5  13       57.89       61.35      3.84 o 
  -1   5  13       61.40       75.08      4.79 o 
   0   5  13        4.18        6.43      4.11 o 
  -3   6  13       10.75        9.20      2.70 o 
  -2   6  13        6.50        6.96      3.13 o 
                                                 
